# Supplementary material for: N′-Benzoyl-5-methyl-1,3-diphenyl-1H-pyrazole-4-carbohydrazide
Source: Acta Crystallogr Sect E Struct Rep Online. 2013 Nov 13;69(Pt 12):o1769. doi: 10.1107/S1600536813029528 (PMC3885042; doi:10.1107/S1600536813029528)
Supplement: Supplementary file 1 [file e-69-o1769-sup1.cif]

##############################################################################
#                                                                            #
# This CIF contains the data in a paper accepted for publication in          #
# Acta Crystallographica Section E. It conforms to the requirements of       #
# Notes for Authors for Acta Crystallographica Section E, and has been       #
# peer reviewed under the auspices of the IUCr Commission on Journals.       #
#                                                                            #
# Full details of the Crystallographic Information File format               #
# are given in the paper "The Crystallographic Information File (CIF):       #
# a New Standard Archive File for Crystallography" by S. R. Hall, F. H.      #
# Allen and I. D. Brown [Acta Cryst. (1991), A47, 655-685].                  #
#                                                                            #
# The current version of the core CIF dictionary is obtainable from          #
# ftp://ftp.iucr.org/pub/cif_core.dic.                                       #
#                                                                            #
# Software is freely available for graphical display of the structure(s)     #
# in this CIF. For information consult the CIF software page                 #
# http://www.iucr.org/resources/cif/software.                                #
#                                                                            #
# This file may be used for bona fide research purposes within the           #
# scientific community so long as proper attribution is given to the journal # 
# article from which it was obtained.                                        #
#                                                                            #
##############################################################################
data_global
_audit_creation_method     'PLATON <TABLE ACC> option'
_journal_date_recd_electronic     2013-10-11
_journal_date_accepted     2013-10-26
_journal_name_full     'Acta Crystallographica, Section E'
_journal_year     2013
_journal_volume     69
_journal_issue     12
_journal_page_first     o1769
_journal_page_last     o1769
_journal_paper_category     QO
_journal_paper_doi     10.1107/S1600536813029528
_journal_coeditor_code     PK2500
_publ_contact_author_name     'Dr. M. Mahendra'
_publ_contact_author_address
;Department of Studies in Physics,
University of Mysore,
Mysore 570006,
Karnataka State,
India.
;
_publ_contact_author_email     mahendra@physics.uni-mysore.ac.in
_publ_contact_author_fax     ?
_publ_contact_author_phone        .91E-306
_publ_section_title
;
<i>N</i>'-Benzoyl-5-methyl-1,3-diphenyl-1<i>H</i>-pyrazole-4-carbohydrazide
;
_publ_section_title_footnote     .
loop_
    _publ_author_name
    _publ_author_address
    'Chandra'
;
Department of Studies in Physics
Manasagangotri
University of Mysore
Mysore 570 006
India
;
    'Srikantamurthy, N.'
;
Department of Chemistry
Yuvaraja's College
University of Mysore
Mysore 570 005
India
;
    'Shamantha Kumar'
;
Department of Physics
SJB Institute of Technology
Kengeri
Bangalore 560 060
India
;
    'Doreswamy, B. H.'
;
Department of Physics
SJB Institute of Technology
Kengeri
Bangalore 560 060
India
;
    'Umesha, K. B.'
;
Department of Chemistry
Yuvaraja's College
University of Mysore
Mysore 570 005
India
;
    'Mahendra, M.'
;
Department of Studies in Physics
Manasagangotri
University of Mysore
Mysore 570 006
India
;
_publ_section_synopsis     .
data_I
_database_code_depnum_ccdc_archive     'CCDC 968764'
_chemical_name_systematic
;
<i>N</i>'-Benzoyl-5-methyl-1,3-diphenyl-1<i>H</i>-pyrazole-4-carbohydrazide
;
_chemical_name_common     ?
_chemical_formula_moiety     'C24 H20 N4 O2'
_chemical_formula_sum     'C24 H20 N4 O2'
_chemical_formula_structural     ?
_chemical_formula_iupac     ?
_chemical_formula_weight     396.44
_chemical_melting_point     ?
_symmetry_cell_setting     monoclinic
_symmetry_space_group_name_H-M     'P 21/c'
_symmetry_space_group_name_Hall     '-P 2ybc'
loop_
    _symmetry_equiv_pos_site_id
    _symmetry_equiv_pos_as_xyz
    1 x,y,z
    2 -x,1/2+y,1/2-z
    3 -x,-y,-z
    4 x,1/2-y,1/2+z
_cell_length_a     22.399(15)
_cell_length_b     11.180(8)
_cell_length_c     8.190(6)
_cell_angle_alpha     90
_cell_angle_beta     97.378(12)
_cell_angle_gamma     90
_cell_volume     2034(2)
_cell_formula_units_Z     4
_cell_measurement_reflns_used     3601
_cell_measurement_theta_min     1.83
_cell_measurement_theta_max     25.05
_cell_measurement_temperature     293
_cell_special_details
;
;
_exptl_crystal_description     'block'
_exptl_crystal_colour     'white'
_exptl_crystal_size_max     0.30
_exptl_crystal_size_mid     0.25
_exptl_crystal_size_min     0.20
_exptl_crystal_size_rad     ?
_exptl_crystal_density_diffrn     1.295
_exptl_crystal_density_meas     ?
_exptl_crystal_density_method     'Not Measured'
_exptl_crystal_F_000     832
_exptl_absorpt_coefficient_mu     0.085
_exptl_absorpt_correction_type     none
_exptl_absorpt_process_details     ?
_exptl_absorpt_correction_T_min     ?
_exptl_absorpt_correction_T_max     ?
_exptl_special_details
;
;
_diffrn_ambient_temperature     293
_diffrn_radiation_type     'MoK\a'
_diffrn_radiation_wavelength     0.71073
_diffrn_radiation_source     ?
_diffrn_radiation_monochromator     ?
_diffrn_measurement_device_type     'Bruker APEXII CCD area-detector'
_diffrn_measurement_method     '\w and \f scans'
_diffrn_detector_area_resol_mean     ?
_diffrn_reflns_number     18837
_diffrn_reflns_av_R_equivalents     0.0389
_diffrn_reflns_av_sigmaI/netI     0.0271
_diffrn_reflns_theta_min     1.83
_diffrn_reflns_theta_max     25.05
_diffrn_reflns_theta_full     25.05
_diffrn_measured_fraction_theta_max     0.999
_diffrn_measured_fraction_theta_full     0.999
_diffrn_reflns_limit_h_min     -26
_diffrn_reflns_limit_h_max     26
_diffrn_reflns_limit_k_min     -13
_diffrn_reflns_limit_k_max     13
_diffrn_reflns_limit_l_min     -9
_diffrn_reflns_limit_l_max     9
_diffrn_reflns_reduction_process
;
;
_refine_special_details
;
Refinement on <i>F</i>^2^ for ALL reflections except those flagged by the user
for potential systematic errors. Weighted <i>R</i>-factors <i>wR</i> and all
goodnesses of fit <i>S</i> are based on <i>F</i>^2^, conventional
<i>R</i>-factors <i>R</i> are based on <i>F</i>, with <i>F</i> set to zero for
negative <i>F</i>^2^. The observed criterion of <i>F</i>^2^ > \s(<i>F</i>^2^)
is used only for calculating -<i>R</i>-factor-obs <i>etc</i>. and is not
relevant to the choice of reflections for refinement. <i>R</i>-factors based
on <i>F</i>^2^ are statistically about twice as large as those based on
<i>F</i>, and <i>R</i>-factors based on ALL data will be even larger.
;
_reflns_number_total     3601
_reflns_number_gt     2793
_reflns_threshold_expression     I>2\s(I)
_refine_ls_structure_factor_coef     Fsqd
_refine_ls_matrix_type     full
_refine_ls_R_factor_all     0.0560
_refine_ls_R_factor_gt     0.0404
_refine_ls_wR_factor_gt     0.0946
_refine_ls_wR_factor_ref     0.1038
_refine_ls_goodness_of_fit_ref     1.041
_refine_ls_restrained_S_all     1.041
_refine_ls_number_reflns     3601
_refine_ls_number_parameters     280
_refine_ls_number_restraints     0
_refine_ls_number_constraints     ?
_refine_ls_hydrogen_treatment     mixed
_refine_ls_weighting_scheme     calc
_refine_ls_weighting_details
         'calc w=1/[\s^2^(Fo^2^)+(0.0447P)^2^+0.4179P] where P=(Fo^2^+2Fc^2^)/3'
_atom_sites_solution_hydrogens     geom
_atom_sites_solution_primary     direct
_atom_sites_solution_secondary     difmap
_refine_ls_shift/su_max     0.000
_refine_ls_shift/su_mean     0.000
_refine_diff_density_max     0.161
_refine_diff_density_min     -0.157
_refine_ls_extinction_method     'none'
_refine_ls_abs_structure_details     ?
_refine_ls_abs_structure_Flack     .
loop_
    _atom_type_symbol
    _atom_type_description
    _atom_type_scat_dispersion_real
    _atom_type_scat_dispersion_imag
    _atom_type_scat_source
    O O 0.0106 0.0060 'International Tables Vol C Tables 4.2.6.8 and 6.1.1.4'
    N N 0.0061 0.0033 'International Tables Vol C Tables 4.2.6.8 and 6.1.1.4'
    H H 0.0000 0.0000 'International Tables Vol C Tables 4.2.6.8 and 6.1.1.4'
    C C 0.0033 0.0016 'International Tables Vol C Tables 4.2.6.8 and 6.1.1.4'
_computing_data_collection     'APEX2 (Bruker, 2009)'
_computing_cell_refinement     'SAINT (Bruker, 2009)'
_computing_data_reduction     'SAINT (Bruker, 2009)'
_computing_structure_solution     'SHELXS97 (Sheldrick, 2008)'
_computing_structure_refinement     'SHELXL97 (Sheldrick, 2008)'
_computing_molecular_graphics     'PLATON (Spek, 2009)'
_computing_publication_material     'SHELXL97 (Sheldrick, 2008)'
loop_
    _atom_site_type_symbol
    _atom_site_label
    _atom_site_fract_x
    _atom_site_fract_y
    _atom_site_fract_z
    _atom_site_U_iso_or_equiv
    _atom_site_thermal_displace_type
    _atom_site_calc_flag
    _atom_site_refinement_flags
    _atom_site_occupancy
    O O20 0.19942(5) 0.37324(10) 0.57237(14) 0.0459(4) Uani . . 1.000
    O O24 0.09764(5) 0.37966(12) 0.20756(15) 0.0542(5) Uani . . 1.000
    N N1 0.36194(5) 0.24500(11) 0.35566(17) 0.0386(4) Uani . . 1.000
    N N2 0.36205(6) 0.36600(12) 0.33447(17) 0.0412(5) Uani . . 1.000
    N N21 0.17262(6) 0.23024(14) 0.3828(2) 0.0464(5) Uani . . 1.000
    N N22 0.11216(6) 0.23944(14) 0.4056(2) 0.0453(5) Uani . . 1.000
    C C3 0.30808(7) 0.40197(14) 0.3675(2) 0.0372(5) Uani . . 1.000
    C C4 0.27321(7) 0.30316(14) 0.40903(19) 0.0354(5) Uani . . 1.000
    C C5 0.30905(7) 0.20387(14) 0.3993(2) 0.0365(5) Uani . . 1.000
    C C6 0.29699(8) 0.07602(15) 0.4324(2) 0.0495(6) Uani . . 1.000
    C C7 0.41505(7) 0.17858(14) 0.3349(2) 0.0408(5) Uani . . 1.000
    C C8 0.41110(8) 0.07649(17) 0.2407(2) 0.0532(7) Uani . . 1.000
    C C9 0.46268(10) 0.01246(19) 0.2225(3) 0.0669(8) Uani . . 1.000
    C C10 0.51756(10) 0.0515(2) 0.2948(3) 0.0713(9) Uani . . 1.000
    C C11 0.52135(9) 0.1549(2) 0.3862(3) 0.0696(8) Uani . . 1.000
    C C12 0.47012(8) 0.21913(17) 0.4085(3) 0.0555(7) Uani . . 1.000
    C C13 0.29037(7) 0.52833(14) 0.3435(2) 0.0408(5) Uani . . 1.000
    C C14 0.23106(8) 0.55850(16) 0.2907(2) 0.0485(6) Uani . . 1.000
    C C15 0.21515(9) 0.67597(18) 0.2585(3) 0.0660(8) Uani . . 1.000
    C C16 0.25768(11) 0.76367(19) 0.2758(4) 0.0855(10) Uani . . 1.000
    C C17 0.31656(11) 0.73563(19) 0.3275(4) 0.0847(9) Uani . . 1.000
    C C18 0.33299(9) 0.61860(17) 0.3625(3) 0.0612(7) Uani . . 1.000
    C C19 0.21258(7) 0.30730(14) 0.4629(2) 0.0360(5) Uani . . 1.000
    C C23 0.07792(7) 0.32262(15) 0.3178(2) 0.0410(6) Uani . . 1.000
    C C25 0.01545(7) 0.34010(15) 0.3583(2) 0.0402(5) Uani . . 1.000
    C C26 -0.01345(7) 0.26058(17) 0.4520(2) 0.0460(6) Uani . . 1.000
    C C27 -0.07082(8) 0.28462(19) 0.4886(2) 0.0558(7) Uani . . 1.000
    C C28 -0.09995(8) 0.38720(19) 0.4304(3) 0.0584(7) Uani . . 1.000
    C C29 -0.07218(9) 0.46552(18) 0.3351(3) 0.0593(7) Uani . . 1.000
    C C30 -0.01473(8) 0.44250(17) 0.2992(2) 0.0523(7) Uani . . 1.000
    H H6A 0.28550 0.03520 0.33010 0.0740 Uiso calc R 1.000
    H H6B 0.26500 0.07050 0.49970 0.0740 Uiso calc R 1.000
    H H6C 0.33270 0.03980 0.48870 0.0740 Uiso calc R 1.000
    H H8 0.37390 0.05060 0.18930 0.0640 Uiso calc R 1.000
    H H9 0.46000 -0.05760 0.16080 0.0800 Uiso calc R 1.000
    H H10 0.55220 0.00830 0.28230 0.0860 Uiso calc R 1.000
    H H11 0.55880 0.18220 0.43370 0.0840 Uiso calc R 1.000
    H H12 0.47290 0.28840 0.47190 0.0670 Uiso calc R 1.000
    H H14 0.20180 0.49910 0.27700 0.0580 Uiso calc R 1.000
    H H15 0.17510 0.69550 0.22460 0.0790 Uiso calc R 1.000
    H H16 0.24670 0.84270 0.25250 0.1020 Uiso calc R 1.000
    H H17 0.34560 0.79560 0.33910 0.1020 Uiso calc R 1.000
    H H18 0.37300 0.60020 0.39920 0.0730 Uiso calc R 1.000
    H H21 0.1796(8) 0.1945(17) 0.291(3) 0.058(6) Uiso . . 1.000
    H H22 0.1019(8) 0.2004(17) 0.494(3) 0.059(6) Uiso . . 1.000
    H H26 0.00590 0.19060 0.49040 0.0550 Uiso calc R 1.000
    H H27 -0.08970 0.23140 0.55260 0.0670 Uiso calc R 1.000
    H H28 -0.13840 0.40360 0.45550 0.0700 Uiso calc R 1.000
    H H29 -0.09220 0.53440 0.29460 0.0710 Uiso calc R 1.000
    H H30 0.00380 0.49610 0.23500 0.0630 Uiso calc R 1.000
loop_
    _atom_site_aniso_label
    _atom_site_aniso_U_11
    _atom_site_aniso_U_22
    _atom_site_aniso_U_33
    _atom_site_aniso_U_12
    _atom_site_aniso_U_13
    _atom_site_aniso_U_23
    O20 0.0476(7) 0.0487(7) 0.0441(7) 0.0038(6) 0.0161(6) -0.0043(6)
    O24 0.0513(8) 0.0636(8) 0.0506(8) -0.0096(6) 0.0173(6) 0.0017(6)
    N1 0.0320(7) 0.0342(7) 0.0510(9) 0.0040(6) 0.0106(6) 0.0026(6)
    N2 0.0347(8) 0.0331(8) 0.0569(9) 0.0019(6) 0.0101(6) 0.0039(6)
    N21 0.0315(8) 0.0596(10) 0.0505(10) -0.0040(7) 0.0146(7) -0.0125(8)
    N22 0.0311(8) 0.0593(10) 0.0481(9) -0.0011(7) 0.0148(7) 0.0007(8)
    C3 0.0316(9) 0.0384(9) 0.0419(9) 0.0026(7) 0.0058(7) -0.0004(7)
    C4 0.0307(8) 0.0373(9) 0.0386(9) 0.0015(7) 0.0063(7) 0.0010(7)
    C5 0.0329(8) 0.0382(9) 0.0390(9) -0.0005(7) 0.0065(7) 0.0015(7)
    C6 0.0493(11) 0.0393(10) 0.0612(12) 0.0005(8) 0.0121(9) 0.0081(8)
    C7 0.0349(9) 0.0406(9) 0.0486(10) 0.0074(7) 0.0123(8) 0.0073(8)
    C8 0.0497(11) 0.0545(11) 0.0563(12) 0.0112(9) 0.0100(9) -0.0039(9)
    C9 0.0706(15) 0.0571(12) 0.0775(15) 0.0205(11) 0.0267(12) -0.0019(11)
    C10 0.0529(13) 0.0686(15) 0.0980(18) 0.0276(11) 0.0311(12) 0.0204(13)
    C11 0.0340(11) 0.0771(15) 0.0983(17) 0.0073(10) 0.0104(10) 0.0121(13)
    C12 0.0386(10) 0.0527(11) 0.0761(14) 0.0009(9) 0.0108(9) -0.0003(10)
    C13 0.0396(9) 0.0363(9) 0.0476(10) 0.0026(7) 0.0098(7) -0.0004(7)
    C14 0.0414(10) 0.0428(10) 0.0616(12) 0.0034(8) 0.0074(8) 0.0043(9)
    C15 0.0532(12) 0.0505(12) 0.0920(17) 0.0147(10) 0.0003(11) 0.0070(11)
    C16 0.0852(18) 0.0369(12) 0.128(2) 0.0097(12) -0.0110(15) 0.0049(12)
    C17 0.0768(16) 0.0395(12) 0.131(2) -0.0106(11) -0.0125(15) 0.0026(13)
    C18 0.0467(11) 0.0440(11) 0.0900(16) -0.0026(9) -0.0018(10) -0.0004(10)
    C19 0.0359(9) 0.0374(9) 0.0361(9) 0.0048(7) 0.0098(7) 0.0050(7)
    C23 0.0366(9) 0.0471(10) 0.0401(10) -0.0076(8) 0.0082(8) -0.0110(8)
    C25 0.0351(9) 0.0478(10) 0.0378(9) -0.0036(7) 0.0048(7) -0.0078(8)
    C26 0.0349(9) 0.0557(11) 0.0470(10) -0.0004(8) 0.0040(8) 0.0011(8)
    C27 0.0364(10) 0.0732(13) 0.0590(12) -0.0031(9) 0.0111(9) 0.0023(10)
    C28 0.0350(10) 0.0739(14) 0.0664(13) 0.0045(10) 0.0069(9) -0.0135(11)
    C29 0.0501(11) 0.0541(12) 0.0721(14) 0.0108(9) 0.0023(10) -0.0056(10)
    C30 0.0512(11) 0.0492(11) 0.0570(12) -0.0008(9) 0.0089(9) -0.0014(9)
_geom_special_details
;
Bond distances, angles <i>etc</i>. have been calculated using the rounded
fractional coordinates. All su's are estimated from the variances of the
(full) variance-covariance matrix. The cell e.s.d.'s are taken into account in
the estimation of distances, angles and torsion angles
;
loop_
    _geom_bond_atom_site_label_1
    _geom_bond_atom_site_label_2
    _geom_bond_site_symmetry_1
    _geom_bond_site_symmetry_2
    _geom_bond_distance
    _geom_bond_publ_flag
    O20 C19 . . 1.226(2) no
    O24 C23 . . 1.233(2) no
    N1 N2 . . 1.364(2) no
    N1 C5 . . 1.361(2) no
    N1 C7 . . 1.431(2) no
    N2 C3 . . 1.334(2) no
    N21 N22 . . 1.394(2) no
    N21 C19 . . 1.350(2) no
    N22 C23 . . 1.352(2) no
    N21 H21 . . 0.88(2) no
    N22 H22 . . 0.90(2) no
    C3 C13 . . 1.474(2) no
    C3 C4 . . 1.419(2) no
    C4 C19 . . 1.482(2) no
    C4 C5 . . 1.378(2) no
    C5 C6 . . 1.486(3) no
    C7 C8 . . 1.374(3) no
    C7 C12 . . 1.378(3) no
    C8 C9 . . 1.383(3) no
    C9 C10 . . 1.366(3) no
    C10 C11 . . 1.374(3) no
    C11 C12 . . 1.386(3) no
    C13 C18 . . 1.384(3) no
    C13 C14 . . 1.385(3) no
    C14 C15 . . 1.377(3) no
    C15 C16 . . 1.362(3) no
    C16 C17 . . 1.369(4) no
    C17 C18 . . 1.379(3) no
    C23 C25 . . 1.492(2) no
    C25 C30 . . 1.385(3) no
    C25 C26 . . 1.388(3) no
    C26 C27 . . 1.383(3) no
    C27 C28 . . 1.374(3) no
    C28 C29 . . 1.374(3) no
    C29 C30 . . 1.381(3) no
    C6 H6A . . 0.9600 no
    C6 H6B . . 0.9600 no
    C6 H6C . . 0.9600 no
    C8 H8 . . 0.9300 no
    C9 H9 . . 0.9300 no
    C10 H10 . . 0.9300 no
    C11 H11 . . 0.9300 no
    C12 H12 . . 0.9300 no
    C14 H14 . . 0.9300 no
    C15 H15 . . 0.9300 no
    C16 H16 . . 0.9300 no
    C17 H17 . . 0.9300 no
    C18 H18 . . 0.9300 no
    C26 H26 . . 0.9300 no
    C27 H27 . . 0.9300 no
    C28 H28 . . 0.9300 no
    C29 H29 . . 0.9300 no
    C30 H30 . . 0.9300 no
loop_
    _geom_contact_atom_site_label_1
    _geom_contact_atom_site_label_2
    _geom_contact_distance
    _geom_contact_site_symmetry_1
    _geom_contact_site_symmetry_2
    _geom_contact_publ_flag
    O20 N22 2.690(3) . . no
    O20 C13 3.413(3) . . no
    O20 C14 3.246(3) . . no
    O20 C23 3.258(3) . . no
    O20 N21 2.925(3) . 4_555 no
    O24 N22 2.864(3) . 4_554 no
    O24 C26 3.420(3) . 4_554 no
    O24 C19 3.205(3) . . no
    O24 N21 2.656(3) . . no
    O20 H28 2.8400 . 3_566 no
    O20 H14 2.8000 . . no
    O20 H6A 2.8600 . 4_555 no
    O20 H21 2.05(2) . 4_555 no
    O24 H30 2.5100 . . no
    O24 H14 2.6800 . . no
    O24 H21 2.793(19) . . no
    O24 H22 1.98(2) . 4_554 no
    O24 H26 2.6600 . 4_554 no
    N2 C8 3.428(3) . 4_555 no
    N21 O24 2.656(3) . . no
    N21 C6 3.257(3) . . no
    N21 O20 2.925(3) . 4_554 no
    N22 O20 2.690(3) . . no
    N22 O24 2.864(3) . 4_555 no
    N2 H12 2.7300 . . no
    N2 H10 2.7600 . 2_655 no
    N2 H18 2.6800 . . no
    N21 H6B 2.8100 . . no
    N22 H26 2.6200 . . no
    N22 H29 2.8200 . 2_545 no
    C3 C6 3.549(3) . 4_554 no
    C3 C8 3.594(4) . 4_555 no
    C6 C13 3.584(3) . 4_555 no
    C6 C3 3.549(3) . 4_555 no
    C6 C8 3.167(3) . . no
    C6 N21 3.257(3) . . no
    C8 C3 3.594(4) . 4_554 no
    C8 N2 3.428(3) . 4_554 no
    C8 C6 3.167(3) . . no
    C13 O20 3.413(3) . . no
    C13 C6 3.584(3) . 4_554 no
    C14 C19 3.193(3) . . no
    C14 O20 3.246(3) . . no
    C19 C14 3.193(3) . . no
    C19 O24 3.205(3) . . no
    C23 O20 3.258(3) . . no
    C23 C26 3.529(3) . 4_554 no
    C25 C29 3.439(4) . 3_566 no
    C25 C26 3.494(3) . 4_554 no
    C26 C25 3.494(3) . 4_555 no
    C26 C23 3.529(3) . 4_555 no
    C26 O24 3.420(3) . 4_555 no
    C29 C25 3.439(4) . 3_566 no
    C29 C30 3.510(4) . 3_566 no
    C30 C29 3.510(4) . 3_566 no
    C30 C30 3.514(3) . 3_566 no
    C3 H6B 3.0600 . 4_554 no
    C3 H8 2.9000 . 4_555 no
    C4 H14 2.8400 . . no
    C5 H8 2.9400 . . no
    C5 H21 2.923(19) . . no
    C6 H21 3.04(2) . . no
    C6 H8 2.8100 . . no
    C7 H6C 2.8300 . . no
    C8 H6A 3.0300 . . no
    C8 H6C 2.8800 . . no
    C9 H12 3.0600 . 4_554 no
    C12 H9 3.0400 . 2_655 no
    C13 H6B 3.0100 . 4_554 no
    C14 H6B 2.9700 . 4_554 no
    C19 H6B 2.9000 . . no
    C19 H21 2.88(2) . 4_555 no
    C19 H14 2.6200 . . no
    C23 H26 2.9500 . 4_554 no
    C23 H22 2.78(2) . 4_554 no
    C25 H26 3.0100 . 4_554 no
    C26 H22 2.649(19) . . no
    C27 H15 2.9100 . 2_545 no
    C28 H15 2.9100 . 2_545 no
    C30 H26 3.0200 . 4_554 no
    H6A C8 3.0300 . . no
    H6A H8 2.4200 . . no
    H6A H16 2.3800 . 1_545 no
    H6A O20 2.8600 . 4_554 no
    H6B N21 2.8100 . . no
    H6B C19 2.9000 . . no
    H6B C3 3.0600 . 4_555 no
    H6B C13 3.0100 . 4_555 no
    H6B C14 2.9700 . 4_555 no
    H6C C7 2.8300 . . no
    H6C C8 2.8800 . . no
    H8 C5 2.9400 . . no
    H8 C6 2.8100 . . no
    H8 H6A 2.4200 . . no
    H8 C3 2.9000 . 4_554 no
    H9 C12 3.0400 . 2_645 no
    H10 N2 2.7600 . 2_645 no
    H10 H18 2.5900 . 2_645 no
    H12 N2 2.7300 . . no
    H12 C9 3.0600 . 4_555 no
    H14 O20 2.8000 . . no
    H14 O24 2.6800 . . no
    H14 C4 2.8400 . . no
    H14 C19 2.6200 . . no
    H15 C27 2.9100 . 2_555 no
    H15 C28 2.9100 . 2_555 no
    H16 H6A 2.3800 . 1_565 no
    H18 N2 2.6800 . . no
    H18 H10 2.5900 . 2_655 no
    H21 O24 2.793(19) . . no
    H21 C5 2.923(19) . . no
    H21 C6 3.04(2) . . no
    H21 O20 2.05(2) . 4_554 no
    H21 C19 2.88(2) . 4_554 no
    H22 C26 2.649(19) . . no
    H22 H26 2.1500 . . no
    H22 O24 1.98(2) . 4_555 no
    H22 C23 2.78(2) . 4_555 no
    H26 N22 2.6200 . . no
    H26 H22 2.1500 . . no
    H26 O24 2.6600 . 4_555 no
    H26 C23 2.9500 . 4_555 no
    H26 C25 3.0100 . 4_555 no
    H26 C30 3.0200 . 4_555 no
    H28 O20 2.8400 . 3_566 no
    H29 N22 2.8200 . 2_555 no
    H30 O24 2.5100 . . no
loop_
    _geom_angle_atom_site_label_1
    _geom_angle_atom_site_label_2
    _geom_angle_atom_site_label_3
    _geom_angle_site_symmetry_1
    _geom_angle_site_symmetry_2
    _geom_angle_site_symmetry_3
    _geom_angle
    _geom_angle_publ_flag
    N2 N1 C5 . . . 112.61(12) no
    N2 N1 C7 . . . 118.98(12) no
    C5 N1 C7 . . . 128.39(13) no
    N1 N2 C3 . . . 104.87(12) no
    N22 N21 C19 . . . 118.85(15) no
    N21 N22 C23 . . . 118.28(15) no
    N22 N21 H21 . . . 115.4(12) no
    C19 N21 H21 . . . 121.6(12) no
    N21 N22 H22 . . . 115.1(12) no
    C23 N22 H22 . . . 125.1(12) no
    N2 C3 C4 . . . 110.78(14) no
    N2 C3 C13 . . . 119.82(14) no
    C4 C3 C13 . . . 129.13(14) no
    C3 C4 C5 . . . 105.69(14) no
    C5 C4 C19 . . . 127.26(14) no
    C3 C4 C19 . . . 126.92(14) no
    N1 C5 C4 . . . 106.04(13) no
    N1 C5 C6 . . . 123.90(14) no
    C4 C5 C6 . . . 130.04(15) no
    C8 C7 C12 . . . 120.55(16) no
    N1 C7 C12 . . . 119.23(15) no
    N1 C7 C8 . . . 120.21(14) no
    C7 C8 C9 . . . 119.73(17) no
    C8 C9 C10 . . . 120.4(2) no
    C9 C10 C11 . . . 119.6(2) no
    C10 C11 C12 . . . 120.9(2) no
    C7 C12 C11 . . . 118.80(19) no
    C3 C13 C14 . . . 120.41(15) no
    C3 C13 C18 . . . 120.93(15) no
    C14 C13 C18 . . . 118.53(16) no
    C13 C14 C15 . . . 120.41(17) no
    C14 C15 C16 . . . 120.4(2) no
    C15 C16 C17 . . . 120.1(2) no
    C16 C17 C18 . . . 120.2(2) no
    C13 C18 C17 . . . 120.43(19) no
    N21 C19 C4 . . . 114.28(14) no
    O20 C19 N21 . . . 122.18(15) no
    O20 C19 C4 . . . 123.53(14) no
    O24 C23 C25 . . . 121.98(15) no
    N22 C23 C25 . . . 117.13(14) no
    O24 C23 N22 . . . 120.88(15) no
    C23 C25 C26 . . . 123.81(15) no
    C23 C25 C30 . . . 117.41(15) no
    C26 C25 C30 . . . 118.78(15) no
    C25 C26 C27 . . . 120.52(17) no
    C26 C27 C28 . . . 120.01(18) no
    C27 C28 C29 . . . 119.97(18) no
    C28 C29 C30 . . . 120.31(19) no
    C25 C30 C29 . . . 120.41(17) no
    C5 C6 H6A . . . 109.00 no
    C5 C6 H6B . . . 109.00 no
    C5 C6 H6C . . . 109.00 no
    H6A C6 H6B . . . 110.00 no
    H6A C6 H6C . . . 109.00 no
    H6B C6 H6C . . . 110.00 no
    C7 C8 H8 . . . 120.00 no
    C9 C8 H8 . . . 120.00 no
    C8 C9 H9 . . . 120.00 no
    C10 C9 H9 . . . 120.00 no
    C9 C10 H10 . . . 120.00 no
    C11 C10 H10 . . . 120.00 no
    C10 C11 H11 . . . 120.00 no
    C12 C11 H11 . . . 120.00 no
    C7 C12 H12 . . . 121.00 no
    C11 C12 H12 . . . 121.00 no
    C13 C14 H14 . . . 120.00 no
    C15 C14 H14 . . . 120.00 no
    C14 C15 H15 . . . 120.00 no
    C16 C15 H15 . . . 120.00 no
    C15 C16 H16 . . . 120.00 no
    C17 C16 H16 . . . 120.00 no
    C16 C17 H17 . . . 120.00 no
    C18 C17 H17 . . . 120.00 no
    C13 C18 H18 . . . 120.00 no
    C17 C18 H18 . . . 120.00 no
    C25 C26 H26 . . . 120.00 no
    C27 C26 H26 . . . 120.00 no
    C26 C27 H27 . . . 120.00 no
    C28 C27 H27 . . . 120.00 no
    C27 C28 H28 . . . 120.00 no
    C29 C28 H28 . . . 120.00 no
    C28 C29 H29 . . . 120.00 no
    C30 C29 H29 . . . 120.00 no
    C25 C30 H30 . . . 120.00 no
    C29 C30 H30 . . . 120.00 no
loop_
    _geom_torsion_atom_site_label_1
    _geom_torsion_atom_site_label_2
    _geom_torsion_atom_site_label_3
    _geom_torsion_atom_site_label_4
    _geom_torsion_site_symmetry_1
    _geom_torsion_site_symmetry_2
    _geom_torsion_site_symmetry_3
    _geom_torsion_site_symmetry_4
    _geom_torsion
    _geom_torsion_publ_flag
    C5 N1 N2 C3 . . . . 0.71(18) no
    C7 N1 N2 C3 . . . . -177.81(14) no
    N2 N1 C5 C4 . . . . -0.77(18) no
    N2 N1 C5 C6 . . . . -179.13(14) no
    C7 N1 C5 C4 . . . . 177.58(15) no
    C7 N1 C5 C6 . . . . -0.8(3) no
    N2 N1 C7 C8 . . . . -132.39(16) no
    N2 N1 C7 C12 . . . . 46.7(2) no
    C5 N1 C7 C8 . . . . 49.4(2) no
    C5 N1 C7 C12 . . . . -131.54(19) no
    N1 N2 C3 C4 . . . . -0.36(18) no
    N1 N2 C3 C13 . . . . -174.96(14) no
    C19 N21 N22 C23 . . . . 81.5(2) no
    N22 N21 C19 O20 . . . . 10.8(2) no
    N22 N21 C19 C4 . . . . -170.27(14) no
    N21 N22 C23 O24 . . . . 7.9(2) no
    N21 N22 C23 C25 . . . . -173.20(15) no
    N2 C3 C4 C5 . . . . -0.09(19) no
    N2 C3 C4 C19 . . . . 176.06(15) no
    C13 C3 C4 C5 . . . . 173.87(16) no
    C13 C3 C4 C19 . . . . -10.0(3) no
    N2 C3 C13 C14 . . . . 145.43(16) no
    N2 C3 C13 C18 . . . . -30.3(3) no
    C4 C3 C13 C14 . . . . -28.1(3) no
    C4 C3 C13 C18 . . . . 156.25(19) no
    C3 C4 C5 N1 . . . . 0.50(17) no
    C3 C4 C5 C6 . . . . 178.72(16) no
    C19 C4 C5 N1 . . . . -175.63(15) no
    C19 C4 C5 C6 . . . . 2.6(3) no
    C3 C4 C19 O20 . . . . -49.4(2) no
    C3 C4 C19 N21 . . . . 131.63(17) no
    C5 C4 C19 O20 . . . . 125.89(19) no
    C5 C4 C19 N21 . . . . -53.0(2) no
    N1 C7 C8 C9 . . . . -179.50(17) no
    C12 C7 C8 C9 . . . . 1.4(3) no
    N1 C7 C12 C11 . . . . -179.31(18) no
    C8 C7 C12 C11 . . . . -0.2(3) no
    C7 C8 C9 C10 . . . . -1.4(3) no
    C8 C9 C10 C11 . . . . 0.1(3) no
    C9 C10 C11 C12 . . . . 1.1(4) no
    C10 C11 C12 C7 . . . . -1.1(3) no
    C3 C13 C14 C15 . . . . -175.98(17) no
    C18 C13 C14 C15 . . . . -0.2(3) no
    C3 C13 C18 C17 . . . . 175.0(2) no
    C14 C13 C18 C17 . . . . -0.8(3) no
    C13 C14 C15 C16 . . . . 1.0(3) no
    C14 C15 C16 C17 . . . . -0.8(4) no
    C15 C16 C17 C18 . . . . -0.1(5) no
    C16 C17 C18 C13 . . . . 0.9(4) no
    O24 C23 C25 C26 . . . . 164.22(17) no
    O24 C23 C25 C30 . . . . -16.3(2) no
    N22 C23 C25 C26 . . . . -14.7(2) no
    N22 C23 C25 C30 . . . . 164.83(16) no
    C23 C25 C26 C27 . . . . 178.06(16) no
    C30 C25 C26 C27 . . . . -1.4(3) no
    C23 C25 C30 C29 . . . . -178.60(17) no
    C26 C25 C30 C29 . . . . 0.9(3) no
    C25 C26 C27 C28 . . . . 0.8(3) no
    C26 C27 C28 C29 . . . . 0.4(3) no
    C27 C28 C29 C30 . . . . -0.9(3) no
    C28 C29 C30 C25 . . . . 0.2(3) no
loop_
    _geom_hbond_atom_site_label_D
    _geom_hbond_atom_site_label_H
    _geom_hbond_atom_site_label_A
    _geom_hbond_site_symmetry_A
    _geom_hbond_distance_DH
    _geom_hbond_distance_HA
    _geom_hbond_distance_DA
    _geom_hbond_angle_DHA
    _geom_hbond_publ_flag
    N21 H21 O20 4_554 0.88(2) 2.05(2) 2.925(3) 174.5(17) yes
    N22 H22 O24 4_555 0.90(2) 1.98(2) 2.864(3) 167.7(17) yes
