# Supplementary material for: N′-Benzoyl-5-methyl-1,3-diphenyl-1H-pyrazole-4-carbohydrazide
Source: Acta Crystallogr Sect E Struct Rep Online. 2013 Nov 13;69(Pt 12):o1769. doi: 10.1107/S1600536813029528 (PMC3885042; doi:10.1107/S1600536813029528)
Supplement: Supplementary file 2 [file e-69-o1769-Isup2.hkl]

# 
# h,k,l, Fc-squared, Fo-squared, sigma(Fo-squared) and status flag 
# 
data_I
_shelx_title ' sm2                    R =  New: P21/c' 
_shelx_refln_list_code          4 
_shelx_F_calc_maximum      210.85 
_exptl_crystal_F_000       832.00 
_reflns_d_resolution_high  0.8393 
 
loop_ 
 _symmetry_equiv_pos_as_xyz 
 'x, y, z' 
 '-x, y+1/2, -z+1/2' 
 '-x, -y, -z' 
 'x, -y-1/2, z-1/2' 
 
_cell_length_a    22.3990 
_cell_length_b    11.1800 
_cell_length_c     8.1900 
_cell_angle_alpha  90.000 
_cell_angle_beta   97.378 
_cell_angle_gamma  90.000 
 
_shelx_F_squared_multiplier     1.000 
 
loop_ 
 _refln_index_h 
 _refln_index_k 
 _refln_index_l 
 _refln_F_squared_calc 
 _refln_F_squared_meas 
 _refln_F_squared_sigma 
 _refln_observed_status 
   2   0   0      294.45      308.59      6.34 o 
   3   0   0     3262.22     3278.05     25.04 o 
   4   0   0     3579.04     3469.19     26.96 o 
   5   0   0     6547.72     6461.73     47.54 o 
   6   0   0      156.71      146.64      3.86 o 
   7   0   0     2572.98     2391.14     22.40 o 
   8   0   0      478.01      491.03      8.51 o 
   9   0   0     3202.81     3309.60     30.41 o 
  10   0   0    10274.57    10740.72     80.14 o 
  11   0   0     3753.64     4060.98     36.96 o 
  12   0   0       31.60      111.97      8.98 o 
  13   0   0      743.00      869.07     21.19 o 
  14   0   0      180.31      217.69      8.60 o 
  15   0   0       10.88       21.69      3.10 o 
  16   0   0      350.70      293.43      9.02 o 
  17   0   0      747.32      710.25     23.25 o 
  18   0   0      801.86      798.19     25.44 o 
  19   0   0      940.98      998.36     32.31 o 
  20   0   0      204.62      212.35     33.78 o 
  21   0   0      411.66      390.47     19.76 o 
  22   0   0       21.02       33.53      6.61 o 
  23   0   0       36.86       35.25      8.34 o 
  24   0   0       94.67       87.66     11.76 o 
  25   0   0        1.36        5.66      5.08 o 
  26   0   0       68.42       96.31     13.27 o 
   1   1   0    11264.06    10920.94    128.55 o 
   2   1   0      147.84      132.27      1.97 o 
   3   1   0     2918.16     3009.80     60.09 o 
   4   1   0     1177.41     1139.70     12.23 o 
   5   1   0     2966.06     2828.54     22.85 o 
   6   1   0       15.48       18.35      1.37 o 
   7   1   0       70.21       67.49      3.23 o 
   8   1   0       65.64       81.35      2.49 o 
   9   1   0     1407.63     1344.76     12.22 o 
  10   1   0      813.76      831.66      9.09 o 
  11   1   0     1578.02     1715.22     14.74 o 
  12   1   0     1885.82     1998.82     17.04 o 
  13   1   0      243.43      235.30      5.06 o 
  14   1   0       12.52       10.54      1.50 o 
  15   1   0        4.62        9.13      1.52 o 
  16   1   0      890.53      889.94     12.45 o 
  17   1   0        7.47       20.28      3.12 o 
  18   1   0        1.37       -0.98      2.34 o 
  19   1   0      442.71      440.04     13.63 o 
  20   1   0      687.89      638.39     17.27 o 
  21   1   0      198.50      227.20     11.28 o 
  22   1   0       44.12       46.48      7.96 o 
  23   1   0        1.18        7.09      3.36 o 
  24   1   0       14.83       18.35      4.01 o 
  25   1   0        6.76        1.94      3.31 o 
  26   1   0       34.81       31.00      5.31 o 
   0   2   0    16721.52    15344.63    104.45 o 
   1   2   0     1999.81     1778.17     94.13 o 
   2   2   0     1423.79     1433.59     17.40 o 
   3   2   0        5.75        8.73      0.82 o 
   4   2   0      915.64      870.82      7.44 o 
   5   2   0      269.21      257.33      4.62 o 
   6   2   0      322.63      324.95      6.58 o 
   7   2   0      399.53      350.56      5.48 o 
   8   2   0      113.76      106.50      5.75 o 
   9   2   0      168.34      166.79      4.81 o 
  10   2   0        3.16        3.53      0.95 o 
  11   2   0      663.61      728.79      9.68 o 
  12   2   0      178.19      168.75      6.41 o 
  13   2   0      211.35      202.58      4.81 o 
  14   2   0       70.89       69.25      3.48 o 
  15   2   0       10.93        7.42      1.52 o 
  16   2   0       75.97       73.49      4.02 o 
  17   2   0        0.00        0.80      1.67 o 
  18   2   0        5.42        2.54      2.38 o 
  19   2   0      743.86      699.81     17.47 o 
  20   2   0      261.31      246.32     10.86 o 
  21   2   0      508.66      462.10     15.01 o 
  22   2   0        2.44       11.74      3.08 o 
  23   2   0       17.74        7.26      3.38 o 
  24   2   0       25.78       24.54      4.65 o 
  25   2   0       12.31       14.58      4.23 o 
  26   2   0        0.38       -2.27      4.22 o 
   1   3   0       46.69       36.05      1.73 o 
   2   3   0     1117.10     1057.08      9.54 o 
   3   3   0      792.55      719.54      9.16 o 
   4   3   0     1266.76     1225.64     13.21 o 
   5   3   0      200.93      172.36      3.44 o 
   6   3   0      176.69      192.13      3.79 o 
   7   3   0       44.23       45.21      2.27 o 
   8   3   0     1376.27     1386.94     12.44 o 
   9   3   0     2529.83     2667.31     22.24 o 
  10   3   0      316.49      321.24      6.27 o 
  11   3   0       18.82       25.32      2.24 o 
  12   3   0       19.70       21.53      2.03 o 
  13   3   0       72.63       69.22      3.78 o 
  14   3   0       29.72       30.08      2.67 o 
  15   3   0       25.48       25.16      2.28 o 
  16   3   0      541.64      525.91     10.57 o 
  17   3   0      311.03      295.93      9.12 o 
  18   3   0        5.91        7.40      2.68 o 
  19   3   0      521.29      522.99     15.34 o 
  20   3   0       15.00       16.74      3.80 o 
  21   3   0       72.11       77.47      7.36 o 
  22   3   0        0.25        2.70      3.14 o 
  23   3   0        3.91        2.94      4.39 o 
  24   3   0        5.74        1.75      2.91 o 
  25   3   0        8.30       16.44      4.46 o 
   0   4   0     1113.22     1030.61     13.04 o 
   1   4   0        6.57       11.21      1.27 o 
   2   4   0      128.12      124.44      3.55 o 
   3   4   0        1.91        3.66      1.01 o 
   4   4   0     1406.05     1464.65     18.48 o 
   5   4   0      347.08      346.60     10.23 o 
   6   4   0       76.13       78.34      2.94 o 
   7   4   0      952.32      973.23     10.33 o 
   8   4   0       54.79       48.34      2.67 o 
   9   4   0      623.82      636.42      8.59 o 
  10   4   0      993.29     1038.90     11.59 o 
  11   4   0      158.31      190.73      4.84 o 
  12   4   0        6.09       14.28      1.85 o 
  13   4   0      327.16      287.00      6.80 o 
  14   4   0       12.66       14.39      1.91 o 
  15   4   0       18.76       17.00      2.18 o 
  16   4   0      168.24      179.24      7.75 o 
  17   4   0      378.54      350.29     11.73 o 
  18   4   0      112.88      117.89      8.32 o 
  19   4   0       16.87       21.02      4.08 o 
  20   4   0      239.66      263.64     11.32 o 
  21   4   0      241.60      254.22     12.02 o 
  22   4   0        5.86        3.30      3.43 o 
  23   4   0        0.13       -0.95      3.02 o 
  24   4   0        2.56        4.08      3.68 o 
  25   4   0        3.60        4.13      3.70 o 
   1   5   0      443.52      415.33      6.88 o 
   2   5   0      444.54      428.51      6.30 o 
   3   5   0       53.43       46.64      2.46 o 
   4   5   0     1101.35     1142.48     12.28 o 
   5   5   0     2330.80     2355.67     77.91 o 
   6   5   0     1190.89     1244.82     13.40 o 
   7   5   0        3.52        3.20      1.05 o 
   8   5   0       86.58      126.92      4.01 o 
   9   5   0       61.55       64.79      3.30 o 
  10   5   0      118.69      128.52      4.48 o 
  11   5   0        3.33        4.06      1.28 o 
  12   5   0       43.29       43.77      3.09 o 
  13   5   0       13.70       12.65      1.87 o 
  14   5   0      303.70      292.70      6.88 o 
  15   5   0      471.17      483.67      9.92 o 
  16   5   0      710.62      723.21     14.90 o 
  17   5   0      640.87      691.86     15.19 o 
  18   5   0      110.41      120.87      8.57 o 
  19   5   0       34.33       40.19      5.47 o 
  20   5   0        0.00        0.57      2.73 o 
  21   5   0       38.93       30.08      4.70 o 
  22   5   0       49.25       50.56      7.52 o 
  23   5   0       65.13       71.89      7.62 o 
  24   5   0        8.10        2.02      5.38 o 
   0   6   0      937.86      909.01     17.56 o 
   1   6   0        8.96        3.88      1.11 o 
   2   6   0      439.59      427.57      6.77 o 
   3   6   0      691.41      719.76      9.16 o 
   4   6   0      528.49      550.50      8.52 o 
   5   6   0      426.47      439.60      7.78 o 
   6   6   0      186.08      165.59      8.63 o 
   7   6   0      239.60      243.03      5.98 o 
   8   6   0      158.24      177.09      4.95 o 
   9   6   0       18.06       12.66      1.75 o 
  10   6   0       10.55       12.03      1.81 o 
  11   6   0        0.08        1.31      1.21 o 
  12   6   0       63.92       62.98      3.86 o 
  13   6   0        2.17        3.05      1.61 o 
  14   6   0      433.65      437.38      8.86 o 
  15   6   0      402.41      412.05      8.76 o 
  16   6   0      159.58      167.15      7.25 o 
  17   6   0      129.38      137.34      7.65 o 
  18   6   0        6.38        4.21      2.82 o 
  19   6   0       25.71       24.56      4.53 o 
  20   6   0       40.07       45.86      5.93 o 
  21   6   0        2.71        2.99      3.22 o 
  22   6   0        3.31        3.43      5.59 o 
  23   6   0        0.30       -0.09      3.47 o 
   1   7   0      215.63      208.74      5.02 o 
   2   7   0      142.25      149.53      4.38 o 
   3   7   0        9.09        8.55      1.59 o 
   4   7   0      111.23       98.96      4.05 o 
   5   7   0      180.02      199.19      5.50 o 
   6   7   0       33.07       36.95      2.90 o 
   7   7   0        3.94        4.27      1.52 o 
   8   7   0      309.91      304.22      7.29 o 
   9   7   0        0.73        0.92      1.33 o 
  10   7   0      273.50      278.46      6.67 o 
  11   7   0      286.85      266.99      6.70 o 
  12   7   0        0.14        0.08      1.41 o 
  13   7   0      360.91      328.83      7.76 o 
  14   7   0       48.51       48.43      3.77 o 
  15   7   0        1.19        1.43      1.67 o 
  16   7   0      701.57      666.81     13.53 o 
  17   7   0       12.72        9.17      2.86 o 
  18   7   0        1.73        4.91      2.76 o 
  19   7   0        8.43       12.15      3.66 o 
  20   7   0        2.74        6.76      3.83 o 
  21   7   0       21.77       30.73      6.72 o 
  22   7   0       31.17       22.45      7.76 o 
   0   8   0       98.58       76.12      8.43 o 
   1   8   0       10.39        9.10      1.73 o 
   2   8   0        1.46        5.47      1.57 o 
   3   8   0       17.92       20.64      2.47 o 
   4   8   0     1096.17     1059.55     19.06 o 
   5   8   0      116.71      118.57      5.24 o 
   6   8   0      454.05      448.43     11.53 o 
   7   8   0      205.17      191.52      6.70 o 
   8   8   0      100.49       99.34      5.50 o 
   9   8   0      138.33      150.13      6.78 o 
  10   8   0      103.16       89.28      6.55 o 
  11   8   0      745.26      755.53     15.87 o 
  12   8   0       20.83       26.74      3.08 o 
  13   8   0      207.63      215.51      7.21 o 
  14   8   0      272.57      281.39     10.94 o 
  15   8   0       57.93       60.54      4.74 o 
  16   8   0      128.76      121.48      7.51 o 
  17   8   0        2.61        0.77      3.27 o 
  18   8   0        0.01        0.03      3.92 o 
  19   8   0       46.95       51.72      7.85 o 
  20   8   0      149.55      161.51     12.80 o 
  21   8   0        8.75       27.10      7.28 o 
   1   9   0      254.51      217.92      9.31 o 
   2   9   0      167.32      157.15      9.03 o 
   3   9   0      286.65      278.39     10.42 o 
   4   9   0      404.75      360.29     19.40 o 
   5   9   0      538.64      523.13     14.35 o 
   6   9   0      586.99      511.99     14.34 o 
   7   9   0       57.68       50.13      5.55 o 
   8   9   0      510.87      510.61     14.57 o 
   9   9   0      646.67      641.28     16.85 o 
  10   9   0       36.18       39.60      4.94 o 
  11   9   0        5.21        3.45      3.13 o 
  12   9   0      341.09      374.59     11.45 o 
  13   9   0       32.96       40.10      4.48 o 
  14   9   0        4.36        6.26      2.65 o 
  15   9   0       59.20       67.52     10.51 o 
  16   9   0       45.17       64.39      9.80 o 
  17   9   0       16.16       20.00      8.07 o 
  18   9   0        0.10        1.29      5.90 o 
   0  10   0       65.12       63.27      8.79 o 
   1  10   0       26.93       31.19      4.65 o 
   2  10   0      126.23      126.15      8.61 o 
   3  10   0       22.99       22.56      4.76 o 
   4  10   0        3.12        4.72      3.12 o 
   5  10   0      157.53      140.51      9.07 o 
   6  10   0       99.33      107.32      8.35 o 
   7  10   0       43.47       32.43      4.62 o 
   8  10   0      520.32      475.10     14.82 o 
   9  10   0        0.07        2.40      2.53 o 
  10  10   0       27.52       25.74      4.41 o 
  11  10   0       40.76       33.83      4.65 o 
  12  10   0       19.78       10.89      3.69 o 
  13  10   0        5.29        3.78      2.97 o 
  14  10   0        6.98       13.11      5.37 o 
  15  10   0       23.55       30.46      5.94 o 
  16  10   0       23.08       26.95      6.88 o 
  17  10   0       74.14       95.21     17.55 o 
   1  11   0       25.22       20.25      3.76 o 
   2  11   0       10.52        7.62      3.26 o 
   3  11   0      215.61      190.28     10.86 o 
   4  11   0      108.18      106.14      8.42 o 
   5  11   0      125.56      130.92     13.19 o 
   6  11   0       10.20        7.04      2.85 o 
   7  11   0       44.73       53.87      6.16 o 
   8  11   0       64.65       67.55      7.01 o 
   9  11   0       14.57       14.08      3.34 o 
  10  11   0        4.54       12.65      3.55 o 
  11  11   0       85.76       83.92      7.94 o 
  12  11   0       27.26       41.62      5.59 o 
  13  11   0       20.43       33.20      6.78 o 
  14  11   0        0.22        5.40      4.15 o 
   0  12   0        3.72        0.81      3.79 o 
   1  12   0        3.47        1.09      2.99 o 
   2  12   0       25.72       27.63      4.67 o 
   3  12   0       11.71       10.08      3.51 o 
   4  12   0        0.01        0.92      2.59 o 
   5  12   0       51.74       49.46      6.90 o 
   6  12   0        3.48        3.42      3.00 o 
   7  12   0       84.31       85.52      8.61 o 
   8  12   0       11.85        6.50      3.52 o 
   9  12   0        0.91        3.90      3.66 o 
  10  12   0        1.00        0.42      3.24 o 
  11  12   0        8.49        5.29      4.22 o 
   1  13   0        9.43       18.99      4.31 o 
   2  13   0        0.15       -0.35      3.55 o 
   3  13   0       66.49       64.23      7.29 o 
   4  13   0        0.19       -2.29      2.91 o 
   5  13   0        4.65       10.41      4.09 o 
 -26   1   1        3.39        4.17      3.36 o 
 -25   1   1        0.00       -1.79      2.76 o 
 -24   1   1        0.43        6.13      2.94 o 
 -23   1   1      217.87      214.81     11.88 o 
 -22   1   1       27.79       20.14      4.13 o 
 -21   1   1       31.44       36.27      4.93 o 
 -20   1   1      234.51      235.27     10.56 o 
 -19   1   1      123.87      130.83      8.44 o 
 -18   1   1      200.08      196.28      7.79 o 
 -17   1   1       66.39       66.49      5.92 o 
 -16   1   1      357.58      307.65      9.22 o 
 -15   1   1        0.52        0.80      1.21 o 
 -14   1   1        0.11       -0.95      0.95 o 
 -13   1   1       21.27       35.28      2.23 o 
 -12   1   1        0.00        0.62      0.82 o 
 -11   1   1        2.41        0.81      0.76 o 
 -10   1   1      111.02      112.55      3.06 o 
  -9   1   1        5.57        1.74      0.71 o 
  -8   1   1     1115.90     1035.91      9.61 o 
  -7   1   1      731.00      692.01      8.00 o 
  -6   1   1        3.02        0.32      0.51 o 
  -5   1   1     1780.99     1803.87     12.11 o 
  -4   1   1     2029.11     1986.30     13.03 o 
  -3   1   1     5932.12     5675.11     49.75 o 
  -2   1   1      352.92      387.92      5.13 o 
  -1   1   1       38.15       17.39      1.57 o 
   0   1   1     5516.06     5706.30     34.40 o 
   1   1   1     8227.79     8308.58    132.38 o 
   2   1   1      520.50      572.96      5.46 o 
   3   1   1     1127.66     1021.38      7.57 o 
   4   1   1      845.08      847.14     12.16 o 
   5   1   1        3.03        3.75      0.63 o 
   6   1   1       94.72       87.32      2.18 o 
   7   1   1      882.51      804.42      7.72 o 
   8   1   1     2585.90     2424.69     16.79 o 
   9   1   1      977.74      918.85      9.26 o 
  10   1   1       70.22       62.55      2.60 o 
  11   1   1      519.40      544.86      7.22 o 
  12   1   1      102.88      121.41      3.70 o 
  13   1   1        6.94        5.94      1.22 o 
  14   1   1      512.42      510.52      9.49 o 
  15   1   1      255.06      252.14      8.08 o 
  16   1   1      196.14      191.32      6.92 o 
  17   1   1      138.20      133.70      6.42 o 
  18   1   1      116.45      127.32      8.30 o 
  19   1   1       50.86       50.69      6.13 o 
  20   1   1      136.51      118.16      8.63 o 
  21   1   1        4.12       12.30      3.45 o 
  22   1   1       12.07       13.48      3.45 o 
  23   1   1        2.23        3.23      3.19 o 
  24   1   1        1.23        8.32      3.45 o 
  25   1   1        0.04        6.43      3.66 o 
 -26   2   1       81.58      103.41      9.54 o 
 -25   2   1        7.47        2.47      3.07 o 
 -24   2   1      182.46      191.05     12.49 o 
 -23   2   1        3.98        2.23      2.75 o 
 -22   2   1        2.79       -0.92      2.90 o 
 -21   2   1       73.50       60.69      7.86 o 
 -20   2   1      129.35      137.82      9.19 o 
 -19   2   1        1.43        0.88      1.88 o 
 -18   2   1      156.15      152.15      6.85 o 
 -17   2   1        6.11        7.31      2.08 o 
 -16   2   1      519.68      458.57     10.10 o 
 -15   2   1       78.36       63.70      4.39 o 
 -14   2   1      145.57      134.65      5.15 o 
 -13   2   1       76.75       81.93      3.35 o 
 -12   2   1      176.45      168.19      4.16 o 
 -11   2   1     5911.36     6386.93     64.45 o 
 -10   2   1      248.25      263.54      5.34 o 
  -9   2   1      714.67      737.31      8.25 o 
  -8   2   1      529.40      521.18      7.07 o 
  -7   2   1      448.04      461.97      5.81 o 
  -6   2   1      628.70      601.50      6.48 o 
  -5   2   1      895.08      847.40     13.57 o 
  -4   2   1     8436.04     8225.83     45.54 o 
  -3   2   1      547.30      531.78      6.85 o 
  -2   2   1     1413.50     1398.14     20.17 o 
  -1   2   1    10627.03    10679.70    117.82 o 
   0   2   1      239.61      209.41      3.94 o 
   1   2   1    12799.90    12597.55    109.10 o 
   2   2   1     2438.88     2409.26     14.84 o 
   3   2   1    10571.27    10437.13     56.08 o 
   4   2   1      569.73      555.36      7.03 o 
   5   2   1     2644.62     2666.38     26.77 o 
   6   2   1     3972.57     4033.01     25.34 o 
   7   2   1      508.22      487.33      6.29 o 
   8   2   1     1403.91     1484.52     12.53 o 
   9   2   1       77.91       93.93      3.13 o 
  10   2   1       56.66       52.28      2.62 o 
  11   2   1     1166.83     1227.98     12.20 o 
  12   2   1       13.11        7.31      1.25 o 
  13   2   1      751.80      713.64     11.70 o 
  14   2   1      385.91      390.70      8.39 o 
  15   2   1      576.28      558.63     12.43 o 
  16   2   1        4.45        4.54      1.69 o 
  17   2   1      793.88      704.71     26.20 o 
  18   2   1       37.56       38.24      4.84 o 
  19   2   1        2.49        4.20      2.68 o 
  20   2   1        1.67        3.24      3.38 o 
  21   2   1       81.70       74.46      7.30 o 
  22   2   1      130.06      148.32     10.32 o 
  23   2   1        9.67       10.59      3.77 o 
  24   2   1       11.54        6.26      3.62 o 
  25   2   1        0.00        0.42      3.35 o 
 -25   3   1        1.48        3.05      3.54 o 
 -24   3   1        3.13        0.83      3.10 o 
 -23   3   1       52.11       63.98      7.04 o 
 -22   3   1        7.55        8.18      3.12 o 
 -21   3   1        9.72        4.46      2.80 o 
 -20   3   1       60.96       68.65      8.71 o 
 -19   3   1       63.73       57.69      5.24 o 
 -18   3   1       25.58       26.41      3.94 o 
 -17   3   1      475.65      451.03     10.36 o 
 -16   3   1      512.13      489.37     10.65 o 
 -15   3   1        4.82        3.37      1.61 o 
 -14   3   1       19.56       19.34      1.98 o 
 -13   3   1      131.96      137.17      4.44 o 
 -12   3   1      175.74      159.55      4.24 o 
 -11   3   1       63.67       62.89      3.04 o 
 -10   3   1      406.01      379.61      6.26 o 
  -9   3   1       18.52       31.48      2.12 o 
  -8   3   1     1732.16     1817.16     14.71 o 
  -7   3   1     1408.11     1403.17     13.02 o 
  -6   3   1      263.88      255.92      5.14 o 
  -5   3   1      159.35      170.24      3.40 o 
  -4   3   1     1189.57     1206.02      9.98 o 
  -3   3   1      700.16      639.66     11.43 o 
  -2   3   1     2718.59     2926.14     23.57 o 
  -1   3   1      299.06      293.27      4.43 o 
   0   3   1      663.36      682.46      8.34 o 
   1   3   1     3603.38     3660.92     45.52 o 
   2   3   1      358.52      360.69      4.64 o 
   3   3   1     4308.89     4460.27     26.21 o 
   4   3   1     2139.08     2209.94     15.48 o 
   5   3   1     1572.15     1542.51     13.55 o 
   6   3   1      236.57      224.33      5.17 o 
   7   3   1      428.23      384.01      6.36 o 
   8   3   1     1597.02     1553.91     14.66 o 
   9   3   1      633.01      716.03      8.80 o 
  10   3   1       40.04       46.08      2.65 o 
  11   3   1      158.24      144.27      4.23 o 
  12   3   1        1.67        1.74      1.10 o 
  13   3   1       85.03       78.84      3.66 o 
  14   3   1      952.03      962.79     13.12 o 
  15   3   1      697.97      684.86     12.54 o 
  16   3   1      470.70      416.47     11.17 o 
  17   3   1      309.75      312.97      9.91 o 
  18   3   1       23.64       20.19      3.23 o 
  19   3   1       47.63       56.48      6.23 o 
  20   3   1       88.07       76.77      7.42 o 
  21   3   1       54.43       58.33      7.65 o 
  22   3   1        7.11        2.10      4.18 o 
  23   3   1        7.40       13.34      3.89 o 
  24   3   1        0.21        0.43      3.29 o 
  25   3   1        0.49       -3.42      3.42 o 
 -25   4   1      107.81      145.13     11.09 o 
 -24   4   1        1.18        2.72      3.16 o 
 -23   4   1       18.20       14.96      3.90 o 
 -22   4   1        3.02        2.58      3.01 o 
 -21   4   1      101.05       90.83      7.98 o 
 -20   4   1      100.22      100.38      7.05 o 
 -19   4   1       53.97       64.56      5.56 o 
 -18   4   1        2.37       -0.43      1.74 o 
 -17   4   1       49.05       46.15      4.01 o 
 -16   4   1        3.08        8.54      2.04 o 
 -15   4   1      460.49      413.35      9.62 o 
 -14   4   1      150.35      151.59      4.87 o 
 -13   4   1      324.02      338.74      6.82 o 
 -12   4   1      189.97      198.80      5.04 o 
 -11   4   1      268.67      263.23      5.66 o 
 -10   4   1      211.88      223.74      8.48 o 
  -9   4   1       89.70       76.25      3.57 o 
  -8   4   1      603.07      636.39     14.28 o 
  -7   4   1      280.50      298.96      5.73 o 
  -6   4   1      424.81      456.35      7.26 o 
  -5   4   1       93.94      107.88      3.01 o 
  -4   4   1      853.60      940.35      9.78 o 
  -3   4   1      486.47      484.46      5.97 o 
  -2   4   1       30.89       35.03      1.70 o 
  -1   4   1       90.69      105.27      2.48 o 
   0   4   1       87.24       88.20      2.33 o 
   1   4   1     1642.76     1719.46     12.93 o 
   2   4   1      274.59      310.05      4.71 o 
   3   4   1     1451.36     1517.16     12.41 o 
   4   4   1       61.11       72.01      2.65 o 
   5   4   1     1130.06     1177.94     12.05 o 
   6   4   1      913.02      962.98     20.34 o 
   7   4   1       60.72       72.95      3.33 o 
   8   4   1      605.73      683.99      8.81 o 
   9   4   1      530.16      549.79      8.00 o 
  10   4   1        8.42        7.21      1.32 o 
  11   4   1       16.22        9.37      2.04 o 
  12   4   1      177.88      171.96      8.84 o 
  13   4   1      116.14      115.38      4.49 o 
  14   4   1       79.49       84.97      4.54 o 
  15   4   1      291.01      276.54      7.10 o 
  16   4   1      303.53      312.53      8.89 o 
  17   4   1      106.31      116.00      6.59 o 
  18   4   1       17.84       11.99      2.87 o 
  19   4   1      299.49      275.01     11.31 o 
  20   4   1       31.23       26.31      4.67 o 
  21   4   1        7.67        5.77      3.22 o 
  22   4   1        0.87       -0.32      2.93 o 
  23   4   1       14.91        7.10      3.61 o 
  24   4   1        0.23        4.51      3.62 o 
 -24   5   1       55.09       64.59      9.40 o 
 -23   5   1        0.13        2.17      4.60 o 
 -22   5   1        6.36        4.13      3.50 o 
 -21   5   1       58.07       69.84      7.29 o 
 -20   5   1        0.03        1.78      2.43 o 
 -19   5   1      342.05      321.04     10.77 o 
 -18   5   1      115.65      107.48      6.98 o 
 -17   5   1        8.58        8.65      2.41 o 
 -16   5   1      354.48      351.68      9.47 o 
 -15   5   1       25.35       34.12      3.22 o 
 -14   5   1     1034.74     1022.93     13.26 o 
 -13   5   1      454.96      478.46      9.94 o 
 -12   5   1       57.30       76.59      4.33 o 
 -11   5   1       13.50       12.89      2.21 o 
 -10   5   1      139.68      131.71      5.33 o 
  -9   5   1       33.56       34.97      2.78 o 
  -8   5   1      268.87      262.75      5.85 o 
  -7   5   1       87.57       93.94      3.44 o 
  -6   5   1     2208.47     2303.83     18.05 o 
  -5   5   1      294.36      344.01      5.86 o 
  -4   5   1     1647.41     1796.54     14.88 o 
  -3   5   1     1398.52     1386.21     18.96 o 
  -2   5   1      228.26      278.07      4.71 o 
  -1   5   1     1082.62     1192.69     10.93 o 
   0   5   1      337.13      374.83      5.46 o 
   1   5   1       86.60      106.22      3.07 o 
   2   5   1      267.32      315.19      5.19 o 
   3   5   1      246.89      284.32      5.11 o 
   4   5   1      293.93      306.30      5.42 o 
   5   5   1       81.23      103.70      3.42 o 
   6   5   1       81.35       96.66      3.58 o 
   7   5   1       86.50       77.87      3.40 o 
   8   5   1      435.44      508.39      8.66 o 
   9   5   1      805.54      855.56     10.74 o 
  10   5   1        1.09       -0.17      1.04 o 
  11   5   1      187.61      184.66      5.10 o 
  12   5   1        0.28        0.31      1.28 o 
  13   5   1       72.75       80.82      6.37 o 
  14   5   1      316.06      296.48      8.29 o 
  15   5   1      603.75      548.28     15.10 o 
  16   5   1       24.18       19.38      3.07 o 
  17   5   1      107.19      107.91      6.52 o 
  18   5   1       73.72       79.92      6.27 o 
  19   5   1        6.90        9.77      3.15 o 
  20   5   1      172.77      199.30     11.49 o 
  21   5   1        0.18       -2.98      2.98 o 
  22   5   1       18.86       22.29      4.63 o 
  23   5   1        7.67        6.34      3.69 o 
  24   5   1        0.81       -4.01      4.91 o 
 -23   6   1        0.49        0.23      4.87 o 
 -22   6   1       45.28       47.76      6.55 o 
 -21   6   1       14.59       14.74      4.09 o 
 -20   6   1      166.82      157.35      9.96 o 
 -19   6   1       32.79       35.69      4.57 o 
 -18   6   1       65.88       86.62      6.58 o 
 -17   6   1     1740.99     1673.85     22.92 o 
 -16   6   1      183.41      172.55      7.61 o 
 -15   6   1     1103.46     1089.71     17.10 o 
 -14   6   1        3.27        5.56      1.67 o 
 -13   6   1       25.72       28.90      2.80 o 
 -12   6   1      342.64      322.66      7.19 o 
 -11   6   1       63.01       63.50      3.70 o 
 -10   6   1       48.37       50.59      3.54 o 
  -9   6   1       17.80       16.61      2.07 o 
  -8   6   1      107.51      106.93      4.13 o 
  -7   6   1      774.96      880.35     10.96 o 
  -6   6   1       75.53       65.49      3.22 o 
  -5   6   1      467.27      497.61      7.56 o 
  -4   6   1      188.09      158.74      4.45 o 
  -3   6   1       13.49       11.83      1.41 o 
  -2   6   1       81.56       93.69      3.16 o 
  -1   6   1        1.16       -0.77      0.82 o 
   0   6   1     1856.84     1918.24     24.83 o 
   1   6   1     2372.75     2528.63     19.20 o 
   2   6   1        4.65        6.32      1.19 o 
   3   6   1      137.18      134.62      3.83 o 
   4   6   1      325.02      335.26      6.13 o 
   5   6   1      372.31      400.60      6.89 o 
   6   6   1        6.71        6.90      1.30 o 
   7   6   1      821.79      847.07     10.97 o 
   8   6   1        0.69       -0.14      1.01 o 
   9   6   1      234.29      233.11      6.30 o 
  10   6   1      415.68      392.00      7.60 o 
  11   6   1      142.42      135.84      5.01 o 
  12   6   1        0.22       -0.88      1.31 o 
  13   6   1      160.75      159.51      5.73 o 
  14   6   1      230.21      233.04      6.91 o 
  15   6   1      675.58      669.55     12.12 o 
  16   6   1        1.38        0.27      2.12 o 
  17   6   1       21.13       21.98      3.55 o 
  18   6   1      364.23      350.64     11.45 o 
  19   6   1      134.10      141.59      9.77 o 
  20   6   1       18.55       22.12      4.76 o 
  21   6   1        3.26        5.20      3.57 o 
  22   6   1       71.83       79.93      8.06 o 
  23   6   1       20.98       26.88      4.99 o 
 -22   7   1        5.18        3.51      4.22 o 
 -21   7   1        9.14       12.60      4.43 o 
 -20   7   1        8.27        2.37      4.55 o 
 -19   7   1        8.13       10.03      3.82 o 
 -18   7   1      125.55      140.18      9.71 o 
 -17   7   1        0.71        1.27      2.82 o 
 -16   7   1       80.66       69.66      6.02 o 
 -15   7   1      299.36      299.30      9.13 o 
 -14   7   1      148.60      145.94      6.55 o 
 -13   7   1      133.53      154.10      6.49 o 
 -12   7   1      617.92      606.30     11.38 o 
 -11   7   1        3.88        3.44      1.66 o 
 -10   7   1       63.31       65.34      4.26 o 
  -9   7   1        0.96        2.41      1.50 o 
  -8   7   1      285.45      282.63      7.04 o 
  -7   7   1       21.56       19.31      2.33 o 
  -6   7   1      216.23      221.44      6.10 o 
  -5   7   1       63.95       62.16      3.81 o 
  -4   7   1      437.01      441.06      9.08 o 
  -3   7   1      476.43      500.27      9.59 o 
  -2   7   1        9.96        6.86      1.49 o 
  -1   7   1      602.90      630.37     10.94 o 
   0   7   1      386.72      356.00      8.24 o 
   1   7   1       47.32       38.67      3.15 o 
   2   7   1      337.88      345.07      6.38 o 
   3   7   1      378.92      408.25      7.60 o 
   4   7   1       14.16       13.56      1.71 o 
   5   7   1      143.67      139.91      4.48 o 
   6   7   1      349.97      353.79      6.99 o 
   7   7   1        8.24       14.78      1.87 o 
   8   7   1        9.23        6.44      1.57 o 
   9   7   1       23.95       25.23      2.51 o 
  10   7   1        4.69        4.11      1.48 o 
  11   7   1      160.36      172.72      6.46 o 
  12   7   1       37.32       43.23      3.33 o 
  13   7   1       31.42       28.83      3.15 o 
  14   7   1       16.86       22.18      2.87 o 
  15   7   1        0.97        1.87      1.99 o 
  16   7   1        8.75        7.32      2.57 o 
  17   7   1      266.17      265.53      9.15 o 
  18   7   1        5.51        6.72      2.94 o 
  19   7   1        0.00        0.14      3.09 o 
  20   7   1      185.74      195.78     11.87 o 
  21   7   1       26.09       29.55      5.78 o 
  22   7   1        2.83       11.04      5.47 o 
 -21   8   1       17.92       16.53      8.36 o 
 -20   8   1        2.10        2.94      3.93 o 
 -19   8   1        2.45       -1.32      4.44 o 
 -18   8   1        5.36        6.21      3.66 o 
 -17   8   1      115.19      101.79      8.36 o 
 -16   8   1        8.44        6.24      3.30 o 
 -15   8   1        3.13       -2.53      2.53 o 
 -14   8   1       12.74       12.69      2.71 o 
 -13   8   1      218.33      249.29      8.54 o 
 -12   8   1       77.48       82.90      5.70 o 
 -11   8   1       87.27       91.58      5.74 o 
 -10   8   1      142.79      143.73      6.94 o 
  -9   8   1      123.28      126.54      6.57 o 
  -8   8   1      214.30      214.24      7.35 o 
  -7   8   1       80.51       73.87      4.97 o 
  -6   8   1       35.32       35.44      3.47 o 
  -5   8   1       48.74       49.84      4.66 o 
  -4   8   1      208.40      183.55      7.19 o 
  -3   8   1      707.86      644.07     37.43 o 
  -2   8   1      254.83      255.01      7.52 o 
  -1   8   1      362.12      350.53      9.41 o 
   0   8   1        6.73       11.39      2.15 o 
   1   8   1        2.34        3.91      1.57 o 
   2   8   1       31.42       29.40      2.98 o 
   3   8   1        8.81       15.66      2.32 o 
   4   8   1      315.88      314.19      8.45 o 
   5   8   1      130.76      136.05      6.12 o 
   6   8   1      102.75      103.49      5.74 o 
   7   8   1      208.03      206.71      6.95 o 
   8   8   1       20.31       20.40      2.81 o 
   9   8   1        7.45        7.52      2.13 o 
  10   8   1        7.10        9.55      2.18 o 
  11   8   1        7.28       10.46      2.40 o 
  12   8   1       57.07       51.92      4.40 o 
  13   8   1       47.68       36.50      4.17 o 
  14   8   1       24.70       24.31      3.38 o 
  15   8   1        0.00        0.01      2.50 o 
  16   8   1       78.51       96.34      7.16 o 
  17   8   1        3.70        2.62      3.80 o 
  18   8   1       24.96       28.86      5.91 o 
  19   8   1       28.55       50.56     14.34 o 
  20   8   1       74.70      100.99     19.25 o 
 -19   9   1       50.22       58.79      8.08 o 
 -18   9   1        0.02        1.93      3.85 o 
 -17   9   1        7.76        2.70      5.31 o 
 -16   9   1        1.29        2.81      2.97 o 
 -15   9   1       42.43       46.09      5.00 o 
 -14   9   1       12.28       10.47      2.87 o 
 -13   9   1       33.72       36.05      4.05 o 
 -12   9   1       16.58       20.46      3.09 o 
 -11   9   1        0.06       -2.60      2.60 o 
 -10   9   1       26.44       26.07      3.43 o 
  -9   9   1      188.74      203.53      7.97 o 
  -8   9   1      365.30      333.37     11.69 o 
  -7   9   1        1.65        5.87      2.12 o 
  -6   9   1        6.13        1.66      1.77 o 
  -5   9   1      116.69      107.13      6.08 o 
  -4   9   1      283.14      261.03      8.04 o 
  -3   9   1        7.87        3.77      2.53 o 
  -2   9   1       78.06       71.20      5.06 o 
  -1   9   1        0.28       -0.36      1.54 o 
   0   9   1       28.50       31.85      4.18 o 
   1   9   1      139.50      133.54      7.53 o 
   2   9   1      267.72      265.06      9.11 o 
   3   9   1      187.93      189.56      8.76 o 
   4   9   1      204.58      204.13      8.31 o 
   5   9   1      310.03      291.13      9.66 o 
   6   9   1        2.57        2.32      1.99 o 
   7   9   1       28.80       35.31      3.95 o 
   8   9   1       26.44       25.09      3.61 o 
   9   9   1      159.25      165.36      8.56 o 
  10   9   1      195.26      207.58      8.91 o 
  11   9   1       76.15       76.99      6.09 o 
  12   9   1        9.07       12.20      2.90 o 
  13   9   1        0.46       -0.35      2.63 o 
  14   9   1        6.34        8.55      3.12 o 
  15   9   1        3.89       12.21      3.47 o 
  16   9   1        8.38        3.76      3.59 o 
  17   9   1       15.43       13.55      6.24 o 
  18   9   1       10.95        9.73      9.35 o 
 -17  10   1       31.61       55.55     13.30 o 
 -16  10   1       29.44       39.45      7.58 o 
 -15  10   1       31.06       31.73      5.82 o 
 -14  10   1        0.91        2.84      3.55 o 
 -13  10   1      134.49      157.65     12.49 o 
 -12  10   1       19.43       28.50      4.60 o 
 -11  10   1       12.67        6.97      3.46 o 
 -10  10   1        3.84        4.81      2.89 o 
  -9  10   1        1.89       -1.04      2.58 o 
  -8  10   1      178.89      191.19     10.52 o 
  -7  10   1       48.14       53.86      6.53 o 
  -6  10   1      193.62      173.77      9.87 o 
  -5  10   1       51.70       54.67      5.83 o 
  -4  10   1      237.61      222.38     10.34 o 
  -3  10   1      125.26      127.77      8.63 o 
  -2  10   1       47.17       40.12      5.08 o 
  -1  10   1       53.14       65.36      8.10 o 
   0  10   1        0.26        1.93      2.50 o 
   1  10   1        9.63       11.88      3.10 o 
   2  10   1       33.85       37.81      5.00 o 
   3  10   1       36.84       45.16      5.33 o 
   4  10   1       22.51       24.51      3.80 o 
   5  10   1      134.52      127.75      8.05 o 
   6  10   1      648.97      585.06     14.75 o 
   7  10   1        3.13        3.52      2.18 o 
   8  10   1        4.09        6.10      2.35 o 
   9  10   1        1.62        3.51      2.90 o 
  10  10   1        7.77        3.74      3.06 o 
  11  10   1       22.64       23.39      3.79 o 
  12  10   1        0.52        1.88      2.41 o 
  13  10   1       15.75       18.82      4.11 o 
  14  10   1       43.12       40.01      5.55 o 
  15  10   1        3.48       -3.26      3.26 o 
  16  10   1        0.56        3.87      3.53 o 
 -15  11   1        0.22       -0.87      7.98 o 
 -14  11   1       45.15       59.39     10.07 o 
 -13  11   1        0.51        4.52      3.57 o 
 -12  11   1       16.68       17.95      4.23 o 
 -11  11   1        0.05        3.42      3.08 o 
 -10  11   1       13.19        8.79      3.56 o 
  -9  11   1        0.77        1.49      2.79 o 
  -8  11   1        5.65        7.28      3.09 o 
  -7  11   1        3.17        0.92      2.69 o 
  -6  11   1       22.48       26.08      4.32 o 
  -5  11   1       97.57       83.28      7.85 o 
  -4  11   1        1.32        3.30      2.48 o 
  -3  11   1        6.22        4.58      2.49 o 
  -2  11   1      228.49      201.20     10.29 o 
  -1  11   1       11.97       16.97      3.85 o 
   0  11   1        0.01       -2.00      2.00 o 
   1  11   1        4.39        8.36      2.96 o 
   2  11   1      144.14      148.15      9.87 o 
   3  11   1      194.19      199.92     11.49 o 
   4  11   1       15.47       11.41      4.69 o 
   5  11   1        0.00        2.41      2.49 o 
   6  11   1        6.87       13.30      4.51 o 
   7  11   1        0.00       -3.23      3.23 o 
   8  11   1        5.49        6.72      2.87 o 
   9  11   1        3.18        3.97      2.93 o 
  10  11   1       39.05       37.43      5.24 o 
  11  11   1        1.98        0.38      3.09 o 
  12  11   1        0.74        4.84      3.67 o 
  13  11   1        0.12        2.13      4.40 o 
  14  11   1        3.09       12.85      6.37 o 
 -11  12   1        0.14        3.13      3.55 o 
 -10  12   1        8.67       17.73      6.59 o 
  -9  12   1        3.09        3.05      4.25 o 
  -8  12   1       36.90       32.48      5.19 o 
  -7  12   1        9.31        5.33      3.30 o 
  -6  12   1        3.80        7.58      3.13 o 
  -5  12   1       27.03       36.30      5.31 o 
  -4  12   1       13.02       16.22      3.73 o 
  -3  12   1       77.04       71.67      7.57 o 
  -2  12   1        0.06       -0.04      2.55 o 
  -1  12   1       52.86       49.46      5.96 o 
   0  12   1        7.72        8.17      3.22 o 
   1  12   1       25.66       24.72      4.48 o 
   2  12   1       27.88       26.96      4.70 o 
   3  12   1        0.76       -1.65      2.68 o 
   4  12   1       17.67       19.60      4.14 o 
   5  12   1       80.71       72.32     12.43 o 
   6  12   1        1.09        4.06      2.94 o 
   7  12   1       77.07       65.76      7.08 o 
   8  12   1       20.88       23.15      4.72 o 
   9  12   1        0.09        0.87      3.11 o 
  10  12   1        3.57        4.64      3.45 o 
  -5  13   1       28.85       35.78      5.73 o 
  -4  13   1        0.80        3.77      3.48 o 
  -3  13   1        3.51       -0.26      3.01 o 
  -2  13   1       39.22       38.87      5.60 o 
  -1  13   1       68.82       84.35      8.33 o 
   0  13   1      104.55      117.86      9.87 o 
   1  13   1       38.96       45.54      5.98 o 
   2  13   1       91.78      122.04     10.14 o 
   3  13   1       30.28       32.95      5.45 o 
   4  13   1        0.86        1.50      3.47 o 
 -26   0   2        6.15        8.01      7.48 o 
 -25   0   2        1.17        5.64      7.30 o 
 -24   0   2        2.42        6.49      9.50 o 
 -23   0   2       17.67       12.31      6.11 o 
 -22   0   2       14.46       20.57      5.68 o 
 -21   0   2      401.34      361.48     18.68 o 
 -20   0   2      439.22      403.62     18.69 o 
 -19   0   2        0.09        0.35      2.96 o 
 -18   0   2       15.15       23.06      4.26 o 
 -17   0   2      161.92      155.39      9.77 o 
 -16   0   2     2204.39     2143.38     34.09 o 
 -15   0   2      366.98      418.90     13.63 o 
 -14   0   2      434.64      443.40     13.58 o 
 -13   0   2       48.18       45.23      5.09 o 
 -12   0   2     1034.13     1049.22     20.24 o 
 -11   0   2       35.24       23.45      3.56 o 
 -10   0   2       28.85       37.39      4.22 o 
  -9   0   2        0.55        4.16      1.77 o 
  -8   0   2     3628.07     3940.24     42.99 o 
  -7   0   2       46.75       43.64      3.96 o 
  -6   0   2     3640.87     4065.06     48.41 o 
  -5   0   2     2289.19     2339.42     22.51 o 
  -4   0   2     6929.99     7237.60     55.08 o 
  -3   0   2     1855.63     2019.33     20.24 o 
  -2   0   2     8927.80     8935.91    115.23 o 
  -1   0   2    12944.77    12597.76     88.87 o 
   0   0   2     7141.33     7164.08     62.36 o 
   1   0   2    44457.89    40813.48    384.96 o 
   2   0   2    15501.11    16297.37    113.25 o 
   3   0   2     3563.95     3797.42     32.29 o 
   4   0   2     5104.75     5631.86     57.94 o 
   5   0   2     4796.51     4790.71     89.95 o 
   6   0   2        6.46        6.84      3.40 o 
   7   0   2     1078.17     1115.77     18.94 o 
   8   0   2      112.13      112.80      6.26 o 
   9   0   2      163.77      166.46      7.63 o 
  10   0   2      426.04      440.18     12.66 o 
  11   0   2       12.12       24.41      3.84 o 
  12   0   2      501.27      537.12     14.49 o 
  13   0   2      455.06      417.56     13.62 o 
  14   0   2      378.63      378.77     13.19 o 
  15   0   2       39.57       46.63      5.72 o 
  16   0   2      238.86      253.18     11.48 o 
  17   0   2        7.53        4.40      6.94 o 
  18   0   2      382.31      382.40     15.12 o 
  19   0   2        3.74        3.90      3.19 o 
  20   0   2      611.72      573.63     23.69 o 
  21   0   2      222.43      191.79     16.41 o 
  22   0   2      429.32      486.76     23.62 o 
  23   0   2        2.27        9.28      4.98 o 
  24   0   2       11.71        3.97      4.75 o 
  25   0   2        2.96       -2.78      4.61 o 
 -26   1   2        0.00       -2.42      2.95 o 
 -25   1   2        0.03        0.16      3.04 o 
 -24   1   2       39.03       42.52      7.19 o 
 -23   1   2        5.04       11.12      3.92 o 
 -22   1   2       31.43       22.43      3.86 o 
 -21   1   2      359.37      275.79     10.02 o 
 -20   1   2      291.75      240.31      8.40 o 
 -19   1   2      603.69      573.60     12.57 o 
 -18   1   2      771.06      707.11     18.11 o 
 -17   1   2      340.39      371.83      9.49 o 
 -16   1   2        2.67        2.83      1.62 o 
 -15   1   2     1060.72     1065.01     17.28 o 
 -14   1   2      128.84      126.04      5.79 o 
 -13   1   2       23.53       29.30      3.22 o 
 -12   1   2      297.49      300.71      7.47 o 
 -11   1   2     4470.64     4664.84     36.24 o 
 -10   1   2     1143.90     1153.51     14.34 o 
  -9   1   2       13.60       11.78      1.70 o 
  -8   1   2      154.21      161.08      3.75 o 
  -7   1   2     2041.80     2156.94     15.13 o 
  -6   1   2      251.84      258.68      3.95 o 
  -5   1   2       24.03       22.71      1.37 o 
  -4   1   2     2088.75     2070.75     35.14 o 
  -3   1   2    12899.46    12491.80     67.43 o 
  -2   1   2     1918.17     1904.85     28.87 o 
  -1   1   2     2712.30     2553.16     16.62 o 
   0   1   2    28308.60    25847.22    475.76 o 
   1   1   2     3014.94     3002.47     33.00 o 
   2   1   2     3217.62     3328.17     39.55 o 
   3   1   2    15471.17    16117.91     79.55 o 
   4   1   2     1335.82     1452.10     11.22 o 
   5   1   2      727.14      750.10     11.63 o 
   6   1   2      926.58      921.67      9.73 o 
   7   1   2       30.82       20.62      1.58 o 
   8   1   2     1018.34     1066.56     11.00 o 
   9   1   2      472.83      510.80     15.23 o 
  10   1   2       13.87       12.37      1.51 o 
  11   1   2      124.39      125.26      3.82 o 
  12   1   2       66.22       64.45      5.27 o 
  13   1   2      405.14      386.51      9.09 o 
  14   1   2      431.58      422.53      9.85 o 
  15   1   2       12.62       15.63      2.59 o 
  16   1   2       23.21       18.80      2.88 o 
  17   1   2     1311.22     1321.33     26.49 o 
  18   1   2        0.81        0.37      1.95 o 
  19   1   2      168.13      193.84      8.42 o 
  20   1   2      204.58      205.66     11.49 o 
  21   1   2      363.00      355.72     13.56 o 
  22   1   2       63.38       67.56      7.01 o 
  23   1   2       66.61       97.28      9.06 o 
  24   1   2      160.01      177.79     14.51 o 
  25   1   2       12.39       21.06      4.69 o 
 -26   2   2        3.71        6.60      3.52 o 
 -25   2   2       18.29       23.60      4.41 o 
 -24   2   2        2.48       -2.00      2.65 o 
 -23   2   2       63.04       59.79      6.56 o 
 -22   2   2        3.70        1.30      2.34 o 
 -21   2   2      126.81      138.25      8.32 o 
 -20   2   2     1164.11     1059.08     17.98 o 
 -19   2   2       34.01       27.69      3.38 o 
 -18   2   2       73.15       76.35      5.48 o 
 -17   2   2       28.88       39.14      3.73 o 
 -16   2   2        2.86        2.90      1.78 o 
 -15   2   2      231.12      216.23      7.00 o 
 -14   2   2       67.91       64.70      4.48 o 
 -13   2   2        1.19       -0.33      1.91 o 
 -12   2   2      418.24      455.00      6.73 o 
 -11   2   2      156.45      162.20      4.06 o 
 -10   2   2     1806.27     1917.11     17.26 o 
  -9   2   2       27.55       33.17      1.90 o 
  -8   2   2     1132.03     1084.58     10.21 o 
  -7   2   2       97.80       88.48      2.79 o 
  -6   2   2       18.76       20.29      1.46 o 
  -5   2   2       32.16       22.68      1.52 o 
  -4   2   2     1664.16     1623.05     26.76 o 
  -3   2   2     6965.56     6783.03     93.71 o 
  -2   2   2     3933.98     3895.67     71.04 o 
  -1   2   2     3735.62     3598.09     52.50 o 
   0   2   2     7274.02     7488.00     40.14 o 
   1   2   2     8490.48     8534.37     83.18 o 
   2   2   2     6541.72     6634.32     38.96 o 
   3   2   2     1614.75     1545.60     28.67 o 
   4   2   2     1264.51     1258.50     11.37 o 
   5   2   2       49.63       53.36      2.05 o 
   6   2   2        2.32        2.11      0.74 o 
   7   2   2       24.86       32.22      1.81 o 
   8   2   2      459.35      464.55      6.23 o 
   9   2   2      332.91      361.57      5.60 o 
  10   2   2        0.50        0.61      0.83 o 
  11   2   2       27.55       30.77      2.38 o 
  12   2   2       51.42       45.03      3.74 o 
  13   2   2      945.02      944.21     14.86 o 
  14   2   2        8.66        9.08      2.73 o 
  15   2   2       58.94       75.68      5.23 o 
  16   2   2       78.15       76.71      5.39 o 
  17   2   2      304.79      271.69      8.61 o 
  18   2   2        0.06       -1.04      2.16 o 
  19   2   2        6.17       11.54      2.55 o 
  20   2   2      237.67      242.65     11.94 o 
  21   2   2      155.39      169.48     11.03 o 
  22   2   2      119.55      134.99     10.16 o 
  23   2   2        5.15        8.23      3.57 o 
  24   2   2       51.52       65.93      7.65 o 
 -25   3   2        9.62       10.33      3.66 o 
 -24   3   2       68.78       53.43      6.79 o 
 -23   3   2       13.74        8.22      3.41 o 
 -22   3   2        0.23        2.62      2.60 o 
 -21   3   2       80.74       62.90      5.95 o 
 -20   3   2        0.04        2.80      2.04 o 
 -19   3   2      106.21      120.72      7.04 o 
 -18   3   2       83.26       70.57      5.15 o 
 -17   3   2      108.98      100.14      6.09 o 
 -16   3   2      361.51      355.87      9.44 o 
 -15   3   2      129.22      135.39      6.19 o 
 -14   3   2      248.72      256.51      8.97 o 
 -13   3   2       34.53       34.62      3.20 o 
 -12   3   2       44.72       36.33      2.54 o 
 -11   3   2      594.71      623.14      8.41 o 
 -10   3   2        2.69        0.01      0.77 o 
  -9   3   2        0.01       -0.69      0.69 o 
  -8   3   2        7.79        7.99      1.27 o 
  -7   3   2     2934.60     3076.89     29.09 o 
  -6   3   2      842.22      862.84      9.61 o 
  -5   3   2      187.37      156.12      3.57 o 
  -4   3   2     1021.48      980.88     10.06 o 
  -3   3   2      191.74      175.34      3.34 o 
  -2   3   2      556.65      577.41      8.60 o 
  -1   3   2      643.88      652.71     17.75 o 
   0   3   2     3033.10     3194.59     22.09 o 
   1   3   2       73.85       65.27      2.54 o 
   2   3   2      145.42      135.39      3.36 o 
   3   3   2     2531.43     2577.15     17.64 o 
   4   3   2      173.96      153.18      4.09 o 
   5   3   2     1813.35     1822.39     15.62 o 
   6   3   2     1056.23     1087.17     11.62 o 
   7   3   2      464.03      475.65      6.73 o 
   8   3   2      223.64      227.88      4.70 o 
   9   3   2      215.90      207.55      5.40 o 
  10   3   2       25.02       27.33      2.13 o 
  11   3   2      361.54      356.02      7.31 o 
  12   3   2       98.20      106.41      4.54 o 
  13   3   2      822.49      787.38     13.53 o 
  14   3   2       23.10       23.84      2.98 o 
  15   3   2      221.86      236.35      7.74 o 
  16   3   2        3.10        3.42      2.01 o 
  17   3   2      593.06      590.83     12.98 o 
  18   3   2      724.55      706.58     14.77 o 
  19   3   2      189.10      201.92      9.43 o 
  20   3   2      216.58      213.48     11.91 o 
  21   3   2       48.63       40.13      5.76 o 
  22   3   2       10.24        8.50      3.80 o 
  23   3   2       41.02       48.15      6.54 o 
  24   3   2        1.80        0.44      3.16 o 
 -25   4   2        2.04        5.48      3.51 o 
 -24   4   2        0.37       -3.49      3.49 o 
 -23   4   2        0.90       -1.49      3.02 o 
 -22   4   2        0.72       -1.20      2.43 o 
 -21   4   2       20.08       19.13      3.60 o 
 -20   4   2       33.37       36.41      3.96 o 
 -19   4   2       78.41       82.32      5.88 o 
 -18   4   2      258.67      266.69      8.56 o 
 -17   4   2      277.01      274.55      8.48 o 
 -16   4   2      305.06      286.69      8.48 o 
 -15   4   2        9.95       13.15      2.64 o 
 -14   4   2      193.07      179.05      6.73 o 
 -13   4   2       29.74       32.18      2.78 o 
 -12   4   2        5.58        6.82      1.36 o 
 -11   4   2      664.71      659.13     11.21 o 
 -10   4   2      866.46      900.86     11.26 o 
  -9   4   2      564.85      550.79     11.78 o 
  -8   4   2      978.52      959.50     14.86 o 
  -7   4   2       65.44       73.76      3.09 o 
  -6   4   2      246.11      249.03      4.64 o 
  -5   4   2       51.51       50.98      2.14 o 
  -4   4   2        3.29        3.78      0.78 o 
  -3   4   2      408.79      429.52      6.34 o 
  -2   4   2      107.67      100.73      4.03 o 
  -1   4   2      363.53      374.99      7.21 o 
   0   4   2        0.14        0.12      1.01 o 
   1   4   2     5076.20     5280.37     33.92 o 
   2   4   2     4233.39     4214.63     39.43 o 
   3   4   2      108.76       95.38      4.61 o 
   4   4   2     2522.99     2549.61     18.53 o 
   5   4   2       37.52       41.67      2.83 o 
   6   4   2     1058.96     1164.93     11.73 o 
   7   4   2      157.71      162.52      4.49 o 
   8   4   2       85.02       90.69      3.72 o 
   9   4   2        4.85        1.16      1.01 o 
  10   4   2      133.10      150.12      4.48 o 
  11   4   2      603.37      550.26      9.59 o 
  12   4   2      511.07      547.39     11.07 o 
  13   4   2       43.22       49.55      4.24 o 
  14   4   2       15.29       20.11      2.88 o 
  15   4   2      131.69      123.80      6.68 o 
  16   4   2      565.50      529.33     21.57 o 
  17   4   2       30.87       30.55      3.63 o 
  18   4   2      100.40      123.46      7.18 o 
  19   4   2        8.92       12.30      4.55 o 
  20   4   2       24.45       31.12      5.05 o 
  21   4   2       16.29       11.21      5.15 o 
  22   4   2        0.01        1.78      3.58 o 
  23   4   2        2.44        4.61      3.77 o 
 -24   5   2        0.02       -3.23      3.23 o 
 -23   5   2        7.25        9.49      3.80 o 
 -22   5   2       23.95       23.07      3.98 o 
 -21   5   2       12.40       14.97      3.24 o 
 -20   5   2        6.22        3.76      2.21 o 
 -19   5   2       40.35       38.76      3.99 o 
 -18   5   2       37.46       40.83      4.11 o 
 -17   5   2       38.88       44.84      4.40 o 
 -16   5   2       66.33       72.55      5.32 o 
 -15   5   2        0.95        2.22      1.69 o 
 -14   5   2        4.01        1.13      1.65 o 
 -13   5   2       43.02       50.43      3.64 o 
 -12   5   2       16.34       15.36      1.91 o 
 -11   5   2      277.15      262.05      7.02 o 
 -10   5   2        0.05       -0.91      0.91 o 
  -9   5   2      252.98      246.08      5.82 o 
  -8   5   2      219.12      207.60      4.88 o 
  -7   5   2      421.77      466.40     10.95 o 
  -6   5   2       97.48       94.85      3.22 o 
  -5   5   2      109.97      107.16      3.13 o 
  -4   5   2      117.21      125.64      4.28 o 
  -3   5   2      124.26      125.30      5.25 o 
  -2   5   2        1.53        0.70      1.12 o 
  -1   5   2     1868.19     1861.03     33.79 o 
   0   5   2      440.64      412.67      9.57 o 
   1   5   2        0.07       -0.98      0.98 o 
   2   5   2        1.23        0.68      0.77 o 
   3   5   2      510.60      504.18      6.80 o 
   4   5   2     1857.55     2075.38     17.01 o 
   5   5   2      112.03       99.86      3.49 o 
   6   5   2     1654.28     1699.05     15.60 o 
   7   5   2        0.09        1.71      1.01 o 
   8   5   2        0.57        0.14      1.38 o 
   9   5   2       19.48       15.08      1.93 o 
  10   5   2       72.96       63.91      3.82 o 
  11   5   2      187.80      179.70      5.94 o 
  12   5   2        4.68        5.48      1.55 o 
  13   5   2      366.44      377.10      8.59 o 
  14   5   2      220.71      207.51      7.32 o 
  15   5   2        5.32        6.09      2.18 o 
  16   5   2      278.40      283.21      9.96 o 
  17   5   2        4.07        1.97      2.01 o 
  18   5   2       20.28       18.92      3.18 o 
  19   5   2        0.04        1.97      2.37 o 
  20   5   2       23.36       19.70      6.27 o 
  21   5   2       13.93       10.64      3.90 o 
  22   5   2       21.33       34.69      5.83 o 
  23   5   2        4.87        6.62      4.06 o 
 -23   6   2        0.31        2.69      4.39 o 
 -22   6   2        4.74        9.67      3.84 o 
 -21   6   2        9.02        7.21      3.78 o 
 -20   6   2        1.94        2.40      3.06 o 
 -19   6   2        0.65        0.36      2.93 o 
 -18   6   2       29.84       24.20      4.04 o 
 -17   6   2       16.04       17.43      3.49 o 
 -16   6   2      446.82      428.02     12.42 o 
 -15   6   2      603.13      608.44     14.57 o 
 -14   6   2       32.65       34.12      4.63 o 
 -13   6   2      110.92      100.36      6.36 o 
 -12   6   2        5.10        3.35      1.48 o 
 -11   6   2       68.54       65.96      5.19 o 
 -10   6   2      251.82      240.12      6.58 o 
  -9   6   2        5.72        3.99      1.52 o 
  -8   6   2      106.09      106.63      4.61 o 
  -7   6   2      174.33      155.45      5.16 o 
  -6   6   2      426.46      422.85      8.03 o 
  -5   6   2      216.60      238.81      5.74 o 
  -4   6   2        7.91       10.05      1.54 o 
  -3   6   2       13.22       20.73      1.93 o 
  -2   6   2      570.27      516.86      9.89 o 
  -1   6   2       62.45       67.96      4.27 o 
   0   6   2      136.79      140.53      5.52 o 
   1   6   2     1130.11     1102.88     15.01 o 
   2   6   2       27.08       21.00      2.52 o 
   3   6   2      108.82      126.58      5.39 o 
   4   6   2        0.17        0.82      0.93 o 
   5   6   2      791.88      838.41     10.32 o 
   6   6   2      171.04      165.67      4.66 o 
   7   6   2      135.00      117.67      4.21 o 
   8   6   2      610.91      572.71      8.94 o 
   9   6   2       51.46       51.34      3.27 o 
  10   6   2        5.65       11.97      1.85 o 
  11   6   2      111.87      106.12      5.73 o 
  12   6   2      337.96      317.66      8.76 o 
  13   6   2        6.91        8.19      1.92 o 
  14   6   2       46.18       50.58      4.48 o 
  15   6   2      381.13      349.95     10.07 o 
  16   6   2      343.78      337.12      9.95 o 
  17   6   2        6.87       10.92      2.67 o 
  18   6   2        8.28       14.34      3.07 o 
  19   6   2       46.05       45.73      5.21 o 
  20   6   2        2.69       -3.05      3.05 o 
  21   6   2        6.74        9.54      4.30 o 
  22   6   2      118.92      151.75     12.83 o 
 -22   7   2        5.98       16.36      7.88 o 
 -21   7   2       28.96       23.12      6.83 o 
 -20   7   2       31.23       24.00      5.64 o 
 -19   7   2       14.96       21.51      4.53 o 
 -18   7   2       48.78       61.53      6.91 o 
 -17   7   2      413.93      434.69     17.61 o 
 -16   7   2       55.68       38.17      5.45 o 
 -15   7   2     1560.18     1465.74     27.29 o 
 -14   7   2      260.79      240.62     10.78 o 
 -13   7   2       26.72       24.05      3.51 o 
 -12   7   2      545.71      504.91     11.40 o 
 -11   7   2        0.40        1.20      1.79 o 
 -10   7   2      140.04      133.62      6.44 o 
  -9   7   2        7.45        4.80      2.02 o 
  -8   7   2      660.51      631.42     12.45 o 
  -7   7   2       97.63       94.48      5.48 o 
  -6   7   2        1.54        4.70      2.82 o 
  -5   7   2       57.08       51.63      4.12 o 
  -4   7   2      422.93      433.69      9.89 o 
  -3   7   2        0.45        1.47      1.45 o 
  -2   7   2      367.74      356.31      8.71 o 
  -1   7   2      234.69      215.17      6.82 o 
   0   7   2      100.61      114.29      5.66 o 
   1   7   2       52.08       58.06      4.16 o 
   2   7   2        0.27        0.93      1.34 o 
   3   7   2        0.02       -1.18      1.18 o 
   4   7   2      129.01      130.73      6.13 o 
   5   7   2        0.25        0.62      1.41 o 
   6   7   2      420.21      425.45      9.85 o 
   7   7   2        1.28        3.71      1.62 o 
   8   7   2       36.02       40.17      3.65 o 
   9   7   2        0.00        0.33      1.68 o 
  10   7   2        3.28        5.99      1.87 o 
  11   7   2      408.64      373.85     10.96 o 
  12   7   2      223.15      204.77      8.65 o 
  13   7   2        9.57        7.92      2.51 o 
  14   7   2       45.73       51.60      5.03 o 
  15   7   2       78.61       81.90      6.36 o 
  16   7   2        0.28        1.61      2.22 o 
  17   7   2       81.22       90.99      6.87 o 
  18   7   2        0.05        0.21      4.20 o 
  19   7   2       71.35       82.93      7.86 o 
  20   7   2       90.21      104.08      9.90 o 
  21   7   2        0.99        6.10      4.32 o 
 -21   8   2       12.61       15.46      9.52 o 
 -20   8   2       58.84       63.46      8.34 o 
 -19   8   2       66.31       68.88      7.36 o 
 -18   8   2        6.99       17.39      4.20 o 
 -17   8   2        2.81       12.15      6.39 o 
 -16   8   2       75.49       95.94      8.40 o 
 -15   8   2      118.94      109.48      8.79 o 
 -14   8   2        0.74       -0.04      2.58 o 
 -13   8   2        0.15        1.79      2.40 o 
 -12   8   2       24.36       29.99      3.42 o 
 -11   8   2        4.16        6.90      2.17 o 
 -10   8   2      245.63      244.83      8.13 o 
  -9   8   2      406.64      391.89     10.14 o 
  -8   8   2       72.12       72.09      5.18 o 
  -7   8   2       32.24       29.04      3.46 o 
  -6   8   2       30.45       30.32      3.59 o 
  -5   8   2     2189.76     2186.12     25.62 o 
  -4   8   2       10.98       19.24      2.93 o 
  -3   8   2      351.16      344.92      9.77 o 
  -2   8   2      775.18      763.27     13.71 o 
  -1   8   2      188.54      182.90      7.28 o 
   0   8   2        3.19        2.13      1.57 o 
   1   8   2       44.28       39.69      3.81 o 
   2   8   2       16.74       15.37      2.50 o 
   3   8   2        2.90        4.94      1.69 o 
   4   8   2      140.27      145.65      6.75 o 
   5   8   2       33.34       34.51      3.54 o 
   6   8   2        7.42        7.09      2.09 o 
   7   8   2       17.62       24.89      3.19 o 
   8   8   2       14.58       15.94      2.60 o 
   9   8   2      655.75      614.99     12.91 o 
  10   8   2       27.75       27.72      3.40 o 
  11   8   2      258.15      269.85      9.70 o 
  12   8   2      123.63      126.77      7.92 o 
  13   8   2        0.91       -0.53      2.12 o 
  14   8   2        8.36        4.55      2.99 o 
  15   8   2       20.93       16.02      3.90 o 
  16   8   2      109.30      110.99      9.05 o 
  17   8   2       51.01       52.80      6.11 o 
  18   8   2        1.20        5.57      3.47 o 
  19   8   2        1.53        3.59      3.87 o 
 -19   9   2        0.14       -3.92      3.92 o 
 -18   9   2       20.69       27.01      7.99 o 
 -17   9   2      134.89      157.50     11.06 o 
 -16   9   2       30.17       30.70      6.27 o 
 -15   9   2      103.76       97.38      8.49 o 
 -14   9   2       39.01       34.79      5.16 o 
 -13   9   2        1.04        2.26      2.99 o 
 -12   9   2        0.47       -1.42      2.02 o 
 -11   9   2        1.02        3.83      2.32 o 
 -10   9   2      343.39      335.37     11.78 o 
  -9   9   2       80.78      102.31      6.43 o 
  -8   9   2     1014.76      992.01     18.31 o 
  -7   9   2      450.93      444.17     11.50 o 
  -6   9   2        7.99        9.42      2.31 o 
  -5   9   2      322.50      303.33      9.13 o 
  -4   9   2      281.59      273.92      8.73 o 
  -3   9   2        3.97        8.65      2.71 o 
  -2   9   2      522.52      506.46     11.76 o 
  -1   9   2        3.82        3.71      2.11 o 
   0   9   2      143.48      145.74      7.11 o 
   1   9   2       77.00       76.42      5.47 o 
   2   9   2      403.84      399.47     10.50 o 
   3   9   2       75.59       76.94      5.42 o 
   4   9   2      216.35      219.24      8.28 o 
   5   9   2      183.11      166.64      7.71 o 
   6   9   2       49.70       56.80      5.30 o 
   7   9   2      159.61      149.11      7.44 o 
   8   9   2      234.89      229.14      8.44 o 
   9   9   2      116.42      121.10      6.94 o 
  10   9   2      214.56      231.13      8.44 o 
  11   9   2      382.67      352.16     11.70 o 
  12   9   2       56.09       57.68      5.56 o 
  13   9   2       81.53       94.86      7.18 o 
  14   9   2      119.44      128.21      9.70 o 
  15   9   2        0.32        1.58      3.65 o 
  16   9   2        4.14        5.44      6.31 o 
  17   9   2        3.23        2.22      3.95 o 
  18   9   2        0.80        2.87      6.78 o 
 -17  10   2       18.29       23.71      7.51 o 
 -16  10   2       50.08       62.78      7.23 o 
 -15  10   2        9.99        9.69      3.61 o 
 -14  10   2      104.91      119.60      9.56 o 
 -13  10   2        3.70        9.91      4.26 o 
 -12  10   2       94.54      106.61      7.27 o 
 -11  10   2       37.72       41.31      4.28 o 
 -10  10   2        2.35        1.30      2.63 o 
  -9  10   2       61.71       52.31      4.91 o 
  -8  10   2        0.00       -0.71      1.99 o 
  -7  10   2      294.02      297.71      9.63 o 
  -6  10   2       67.75       46.95      4.63 o 
  -5  10   2       81.40       79.26      6.05 o 
  -4  10   2       18.98       21.49      3.19 o 
  -3  10   2      118.41      123.91      7.17 o 
  -2  10   2       28.26       19.56      3.15 o 
  -1  10   2        5.32        3.77      2.11 o 
   0  10   2      235.96      224.63      9.92 o 
   1  10   2        8.27        5.00      2.47 o 
   2  10   2      115.04      132.92      8.26 o 
   3  10   2       18.52       10.77      3.30 o 
   4  10   2       95.56       92.63      6.95 o 
   5  10   2       79.42       63.69      5.84 o 
   6  10   2       93.73       97.87      7.29 o 
   7  10   2       13.92        9.07      3.99 o 
   8  10   2       48.72       56.75      5.54 o 
   9  10   2       97.61      107.26      7.61 o 
  10  10   2        0.97        3.38      3.04 o 
  11  10   2        7.53        3.57      3.02 o 
  12  10   2       98.91       99.19      8.65 o 
  13  10   2       28.37       32.21      5.23 o 
  14  10   2        0.49        3.98      3.94 o 
  15  10   2        5.57       -0.77      4.19 o 
 -14  11   2       70.13       89.56     12.72 o 
 -13  11   2        0.10       -0.74      3.48 o 
 -12  11   2        2.31        9.10      5.62 o 
 -11  11   2       50.54       77.48      7.81 o 
 -10  11   2        3.44        4.21      3.37 o 
  -9  11   2       42.81       38.20      5.22 o 
  -8  11   2        0.00       -2.48      2.48 o 
  -7  11   2        8.72        8.60      3.28 o 
  -6  11   2        7.78        5.33      3.05 o 
  -5  11   2       54.83       51.62      6.21 o 
  -4  11   2        1.30       -2.59      2.59 o 
  -3  11   2       13.99        5.54      2.69 o 
  -2  11   2      140.75      136.35      9.61 o 
  -1  11   2        4.63        5.50      3.94 o 
   0  11   2       65.83       62.22      7.05 o 
   1  11   2        1.28        0.69      2.23 o 
   2  11   2        7.27       10.06      2.83 o 
   3  11   2       13.82       13.98      3.40 o 
   4  11   2       25.55       29.59      4.26 o 
   5  11   2        5.21        5.99      2.91 o 
   6  11   2      174.29      177.78     11.55 o 
   7  11   2        9.36        7.19      2.95 o 
   8  11   2      132.63      138.50      9.01 o 
   9  11   2        0.21        2.57      2.74 o 
  10  11   2        3.02        3.03      3.27 o 
  11  11   2       42.23       47.62      6.23 o 
  12  11   2        0.01        2.88      3.82 o 
  13  11   2       45.24       62.01      8.55 o 
 -10  12   2        0.38       -2.98      2.98 o 
  -9  12   2       20.86       24.67      4.95 o 
  -8  12   2       40.78       41.92      6.06 o 
  -7  12   2       29.21       26.26      4.87 o 
  -6  12   2        0.03       -2.64      2.64 o 
  -5  12   2       32.93       30.54      5.22 o 
  -4  12   2        2.46       -2.65      2.65 o 
  -3  12   2        6.15        5.68      3.42 o 
  -2  12   2       14.84       15.20      3.71 o 
  -1  12   2        0.04        3.53      3.38 o 
   0  12   2       29.50       21.34      4.46 o 
   1  12   2       14.55        3.56      6.89 o 
   2  12   2      100.83       91.40      8.49 o 
   3  12   2       91.60       95.50      8.52 o 
   4  12   2        0.01        1.81      3.00 o 
   5  12   2       22.66       21.39      4.65 o 
   6  12   2       84.42       75.21      8.43 o 
   7  12   2        2.84        0.07      3.95 o 
   8  12   2       27.82       32.84      8.66 o 
   9  12   2       21.32       23.06      5.25 o 
  -2  13   2        2.49        5.55      4.64 o 
  -1  13   2       11.81       16.69      4.79 o 
   0  13   2        4.92        5.51      3.63 o 
 -26   1   3       16.49       21.94      5.40 o 
 -25   1   3        3.27       -1.05      2.93 o 
 -24   1   3        3.19        9.62      4.53 o 
 -23   1   3       50.26       45.01      4.82 o 
 -22   1   3        0.63       -1.36      2.06 o 
 -21   1   3      237.60      241.72      9.23 o 
 -20   1   3       36.05       42.38      4.43 o 
 -19   1   3       64.09       67.33      5.88 o 
 -18   1   3       54.14       73.88      6.04 o 
 -17   1   3       86.32       84.35      6.10 o 
 -16   1   3      302.44      288.31      8.68 o 
 -15   1   3        0.23        1.50      1.57 o 
 -14   1   3       47.59       35.31      3.59 o 
 -13   1   3      828.42      825.57     13.88 o 
 -12   1   3      118.54      112.91      5.46 o 
 -11   1   3       28.61       17.10      2.31 o 
 -10   1   3       38.68       34.90      3.08 o 
  -9   1   3      891.87      877.62     12.18 o 
  -8   1   3      639.35      672.40     10.95 o 
  -7   1   3      354.04      366.71      5.77 o 
  -6   1   3       30.10       32.19      2.17 o 
  -5   1   3        4.98        6.39      1.06 o 
  -4   1   3      122.29      149.19      3.98 o 
  -3   1   3     6538.78     6793.79     50.94 o 
  -2   1   3     4488.51     4822.91     32.21 o 
  -1   1   3      366.46      389.91      6.57 o 
   0   1   3     3078.73     2946.07     85.12 o 
   1   1   3     1060.51     1009.62     25.94 o 
   2   1   3     1133.17     1114.25     10.89 o 
   3   1   3     2227.00     2248.47     17.09 o 
   4   1   3      137.55      132.08      3.41 o 
   5   1   3       58.45       59.65      2.57 o 
   6   1   3      238.94      258.71      6.62 o 
   7   1   3       26.87       23.72      1.99 o 
   8   1   3     1153.67     1224.03     15.88 o 
   9   1   3      271.03      251.97      6.99 o 
  10   1   3       63.67       55.06      4.09 o 
  11   1   3      230.44      247.43      8.05 o 
  12   1   3        0.16        2.50      1.81 o 
  13   1   3      148.18      160.15      7.20 o 
  14   1   3      349.32      337.86      9.32 o 
  15   1   3       12.75       11.83      2.42 o 
  16   1   3        7.80        6.58      2.08 o 
  17   1   3       12.39        7.61      2.62 o 
  18   1   3       62.21       75.55      5.89 o 
  19   1   3      201.40      211.07      9.44 o 
  20   1   3      105.61      108.52      7.25 o 
  21   1   3        0.10       -0.38      3.54 o 
  22   1   3        0.85        1.55      2.97 o 
  23   1   3       16.28       24.01      5.19 o 
  24   1   3        0.73        6.38     12.35 o 
 -25   2   3        1.35        6.50      3.24 o 
 -24   2   3        0.16        2.45      2.66 o 
 -23   2   3       29.87       51.40      8.10 o 
 -22   2   3      381.05      373.10     11.51 o 
 -21   2   3       96.08      102.80      6.89 o 
 -20   2   3      137.10      148.92      8.02 o 
 -19   2   3        9.89        9.42      2.84 o 
 -18   2   3       57.30       66.13      5.22 o 
 -17   2   3      506.05      490.41     11.97 o 
 -16   2   3       49.05       49.36      4.30 o 
 -15   2   3       36.82       33.62      3.46 o 
 -14   2   3        1.48        3.67      1.59 o 
 -13   2   3       75.98       73.51      4.83 o 
 -12   2   3      107.00      109.36      5.39 o 
 -11   2   3      398.18      407.94      7.39 o 
 -10   2   3      340.85      352.21      6.79 o 
  -9   2   3      719.82      742.47      9.35 o 
  -8   2   3      228.76      219.72      4.85 o 
  -7   2   3        0.06        1.54      0.86 o 
  -6   2   3      542.97      625.22     12.44 o 
  -5   2   3      503.19      447.61      6.57 o 
  -4   2   3      350.22      304.23      9.50 o 
  -3   2   3       86.93       62.30      2.72 o 
  -2   2   3      245.16      255.20      4.83 o 
  -1   2   3       88.42       81.53      2.86 o 
   0   2   3      167.27      178.55      4.20 o 
   1   2   3      115.42      121.14      3.39 o 
   2   2   3      164.67      167.51      4.16 o 
   3   2   3      281.58      281.64      5.06 o 
   4   2   3      639.39      616.84      8.35 o 
   5   2   3      175.22      180.88      4.02 o 
   6   2   3      649.87      646.28      7.89 o 
   7   2   3      239.31      263.54      5.44 o 
   8   2   3      383.02      383.79      7.12 o 
   9   2   3      513.86      549.02      9.90 o 
  10   2   3      773.24      784.06     13.13 o 
  11   2   3       65.86       70.39      4.79 o 
  12   2   3        4.28        4.64      1.66 o 
  13   2   3       10.02       14.23      2.44 o 
  14   2   3      211.26      236.03      8.05 o 
  15   2   3        1.55        1.18      1.55 o 
  16   2   3       93.86      111.98      6.75 o 
  17   2   3      292.38      297.11      9.50 o 
  18   2   3       98.72      115.45      7.31 o 
  19   2   3        6.51        6.81      2.50 o 
  20   2   3        2.52        4.25      2.73 o 
  21   2   3       19.97       25.92      4.72 o 
  22   2   3        3.55        5.45      4.60 o 
  23   2   3        8.21        3.83      6.07 o 
 -25   3   3       57.28       61.79      6.97 o 
 -24   3   3       34.91       37.99      6.67 o 
 -23   3   3       43.15       45.84      5.29 o 
 -22   3   3        0.00       -0.48      2.29 o 
 -21   3   3       13.08       16.72      3.06 o 
 -20   3   3       90.45       90.03      6.59 o 
 -19   3   3      121.93      134.19      7.43 o 
 -18   3   3       14.02        4.96      2.93 o 
 -17   3   3       77.87       76.61      5.41 o 
 -16   3   3       97.43       97.22      5.81 o 
 -15   3   3       52.08       55.55      4.49 o 
 -14   3   3       85.86       88.24      5.35 o 
 -13   3   3       13.59       15.59      2.39 o 
 -12   3   3        1.28       -0.49      1.46 o 
 -11   3   3       53.83       48.62      2.99 o 
 -10   3   3      275.31      267.61      6.69 o 
  -9   3   3      930.21     1003.43     11.15 o 
  -8   3   3     1750.64     1788.36     15.71 o 
  -7   3   3      103.77      112.20      3.58 o 
  -6   3   3      709.00      720.51      9.35 o 
  -5   3   3      142.05      173.33      4.35 o 
  -4   3   3        0.07        5.00      1.03 o 
  -3   3   3       34.09       32.28      2.11 o 
  -2   3   3      502.93      462.30      6.26 o 
  -1   3   3      337.54      340.48      5.57 o 
   0   3   3     1201.38     1146.42     11.80 o 
   1   3   3      322.96      311.62      5.09 o 
   2   3   3      941.12      975.41     10.16 o 
   3   3   3     2588.15     2677.15     24.60 o 
   4   3   3      166.41      159.23      3.94 o 
   5   3   3       17.77       16.99      1.61 o 
   6   3   3      739.80      743.62      9.88 o 
   7   3   3        9.22        6.87      1.40 o 
   8   3   3        2.43        3.62      1.07 o 
   9   3   3      340.46      339.28      7.19 o 
  10   3   3      135.58      144.09      6.15 o 
  11   3   3      247.46      235.89     10.34 o 
  12   3   3       45.65       48.21      4.13 o 
  13   3   3        0.00        3.98      2.28 o 
  14   3   3       70.76       93.17      5.83 o 
  15   3   3       70.16       71.87      5.35 o 
  16   3   3       53.81       57.80      5.48 o 
  17   3   3       87.84       96.55      6.54 o 
  18   3   3        2.21        2.72      2.16 o 
  19   3   3      188.31      197.33      9.37 o 
  20   3   3       18.69       18.03      3.33 o 
  21   3   3        0.09       -2.82      2.82 o 
  22   3   3       17.75       22.01      4.88 o 
  23   3   3        3.45        9.06      6.00 o 
 -24   4   3       99.07      113.17      8.45 o 
 -23   4   3        5.59       14.16      3.76 o 
 -22   4   3       52.73       61.41      5.51 o 
 -21   4   3       33.53       25.63      5.80 o 
 -20   4   3       85.63       92.25      6.38 o 
 -19   4   3      320.52      305.67      9.81 o 
 -18   4   3       25.45       27.59      3.42 o 
 -17   4   3      578.13      533.20     12.34 o 
 -16   4   3      509.48      455.16     10.98 o 
 -15   4   3       36.95       38.02      3.79 o 
 -14   4   3       44.53       42.89      3.87 o 
 -13   4   3       48.50       45.68      3.92 o 
 -12   4   3      558.79      555.35     16.90 o 
 -11   4   3      577.26      570.25      9.85 o 
 -10   4   3      369.69      354.50      6.58 o 
  -9   4   3       79.96       89.31      3.47 o 
  -8   4   3       37.32       40.93      2.55 o 
  -7   4   3      239.49      208.19      4.95 o 
  -6   4   3      172.66      210.89     10.24 o 
  -5   4   3        6.52        8.45      1.18 o 
  -4   4   3      464.06      418.15      8.86 o 
  -3   4   3      141.76      155.65      4.40 o 
  -2   4   3     2523.54     2552.40     70.74 o 
  -1   4   3     1076.75     1097.45     14.59 o 
   0   4   3      191.47      192.94      4.50 o 
   1   4   3      756.18      758.10      9.86 o 
   2   4   3       58.49       65.81      3.19 o 
   3   4   3     1227.98     1126.25     11.29 o 
   4   4   3     2582.38     2606.15     19.87 o 
   5   4   3     1396.68     1429.21     14.60 o 
   6   4   3      192.29      199.91      5.67 o 
   7   4   3        0.02        0.25      0.95 o 
   8   4   3        2.07        4.40      1.20 o 
   9   4   3      147.09      148.71      5.72 o 
  10   4   3       93.22       91.68      4.48 o 
  11   4   3        3.13        4.47      1.64 o 
  12   4   3        5.58        1.79      1.71 o 
  13   4   3       50.41       53.53      4.45 o 
  14   4   3     1083.22     1072.60     17.86 o 
  15   4   3      229.49      237.43      8.63 o 
  16   4   3       76.99       81.56      5.92 o 
  17   4   3       25.25       28.42      3.87 o 
  18   4   3      732.53      695.83     15.42 o 
  19   4   3       41.98       49.84      5.01 o 
  20   4   3       30.23       26.70      3.83 o 
  21   4   3        0.69       -1.56      4.18 o 
  22   4   3        2.91        7.42      5.01 o 
 -24   5   3        1.28        3.67      3.78 o 
 -23   5   3        0.06        6.52      3.67 o 
 -22   5   3       50.69       74.45      7.08 o 
 -21   5   3      218.24      227.50     11.29 o 
 -20   5   3       31.64       20.92      3.98 o 
 -19   5   3      160.42      150.03      9.30 o 
 -18   5   3       17.74       19.13      3.56 o 
 -17   5   3      446.52      391.43     12.23 o 
 -16   5   3        5.93        2.90      2.28 o 
 -15   5   3       91.54       79.82      6.44 o 
 -14   5   3       81.51       65.42      6.54 o 
 -13   5   3       64.92       68.19      5.53 o 
 -12   5   3      368.53      352.86      8.87 o 
 -11   5   3      720.32      714.60     11.44 o 
 -10   5   3       89.64       99.81      4.60 o 
  -9   5   3        1.15        0.34      1.23 o 
  -8   5   3       21.41       20.42      2.45 o 
  -7   5   3      344.65      397.54      7.82 o 
  -6   5   3      374.51      359.64      7.29 o 
  -5   5   3        2.12       -0.86      1.27 o 
  -4   5   3        0.29        1.63      1.28 o 
  -3   5   3      595.87      606.19     16.81 o 
  -2   5   3     1177.72     1133.68     16.57 o 
  -1   5   3      757.10      765.34     12.41 o 
   0   5   3      298.42      341.18      8.25 o 
   1   5   3      190.63      213.53      6.69 o 
   2   5   3       11.67       13.40      1.73 o 
   3   5   3        2.63        3.12      1.13 o 
   4   5   3       12.31       17.06      1.99 o 
   5   5   3     1109.68     1087.35     13.27 o 
   6   5   3       78.66       74.18      3.41 o 
   7   5   3      257.39      281.25      6.49 o 
   8   5   3       87.09       86.93      4.18 o 
   9   5   3       17.69       18.75      2.23 o 
  10   5   3      240.28      231.56      8.63 o 
  11   5   3       34.71       35.40      3.45 o 
  12   5   3      397.91      408.17     10.79 o 
  13   5   3       90.65       90.01      5.86 o 
  14   5   3        3.02        4.00      2.66 o 
  15   5   3       12.27       10.41      2.68 o 
  16   5   3      130.06      127.19      7.38 o 
  17   5   3       16.05       15.01      3.14 o 
  18   5   3       85.77       76.83      6.07 o 
  19   5   3       18.87       14.01      3.43 o 
  20   5   3       47.22       47.76      5.55 o 
  21   5   3       17.90       22.28      5.61 o 
  22   5   3       44.58       41.97      9.14 o 
 -23   6   3        4.16        8.72      4.53 o 
 -22   6   3        0.49       -2.17      5.86 o 
 -21   6   3        9.61       11.23      4.02 o 
 -20   6   3       69.37       74.71      7.96 o 
 -19   6   3       10.11        0.83      3.14 o 
 -18   6   3      122.36      107.03      8.88 o 
 -17   6   3       31.20       35.72      5.25 o 
 -16   6   3      515.86      498.64     15.96 o 
 -15   6   3      393.67      383.22     13.83 o 
 -14   6   3      604.25      588.06     16.69 o 
 -13   6   3      617.86      545.36     16.18 o 
 -12   6   3       10.13       11.76      2.79 o 
 -11   6   3       80.45       82.71      5.24 o 
 -10   6   3       99.67      111.90      6.70 o 
  -9   6   3       30.77       34.51      3.53 o 
  -8   6   3      162.73      170.02      6.69 o 
  -7   6   3      320.57      306.56      8.40 o 
  -6   6   3       10.79       10.80      2.08 o 
  -5   6   3      172.64      176.46      7.41 o 
  -4   6   3       83.85       98.23      5.50 o 
  -3   6   3      697.27      687.25     12.55 o 
  -2   6   3      627.66      626.42     11.89 o 
  -1   6   3      377.10      406.99      9.55 o 
   0   6   3      176.83      187.46      6.48 o 
   1   6   3      299.57      319.15      9.72 o 
   2   6   3       33.82       43.99      3.79 o 
   3   6   3       27.22       25.51      2.94 o 
   4   6   3      151.22      154.50      6.23 o 
   5   6   3      313.38      287.38      7.92 o 
   6   6   3      224.25      202.85      8.50 o 
   7   6   3      802.65      795.37     13.76 o 
   8   6   3       26.05       26.54      3.07 o 
   9   6   3        5.51        4.03      1.87 o 
  10   6   3        4.64        4.43      2.74 o 
  11   6   3       90.66       88.03      5.46 o 
  12   6   3        1.01        1.68      3.92 o 
  13   6   3        3.09        2.69      2.24 o 
  14   6   3        0.00       -1.30      1.95 o 
  15   6   3       51.24       45.12      4.99 o 
  16   6   3        7.64        5.03      2.64 o 
  17   6   3      203.54      199.30     10.16 o 
  18   6   3        3.50        2.25      2.65 o 
  19   6   3        0.05        5.01      3.06 o 
  20   6   3      125.12      129.09      9.67 o 
  21   6   3       31.60       35.71      6.81 o 
 -22   7   3       18.23        8.73      8.86 o 
 -21   7   3       70.21       82.84      8.75 o 
 -20   7   3       21.70       25.38      5.20 o 
 -19   7   3       32.18       42.75      6.57 o 
 -18   7   3       56.56       57.57      6.77 o 
 -17   7   3       75.71       60.04      7.19 o 
 -16   7   3      137.47      160.78     10.80 o 
 -15   7   3        0.10       -2.52      2.74 o 
 -14   7   3      494.20      479.88     15.66 o 
 -13   7   3       39.77       37.66      5.32 o 
 -12   7   3      396.29      358.05     12.97 o 
 -11   7   3      224.44      215.64      7.87 o 
 -10   7   3      267.09      263.75      8.26 o 
  -9   7   3       42.47       37.72      3.87 o 
  -8   7   3       64.26       60.54      4.83 o 
  -7   7   3      115.69      108.89      6.15 o 
  -6   7   3      114.85      120.08      6.44 o 
  -5   7   3       21.76       15.48      2.67 o 
  -4   7   3        6.51        7.23      2.20 o 
  -3   7   3       83.53       96.21      6.22 o 
  -2   7   3        8.52        7.82      2.06 o 
  -1   7   3        3.72        3.60      1.76 o 
   0   7   3      164.51      168.32      6.94 o 
   1   7   3       21.22       26.57      3.07 o 
   2   7   3      110.96      117.44      6.28 o 
   3   7   3        0.10        0.22      1.52 o 
   4   7   3       96.89       99.53      5.65 o 
   5   7   3       32.64       29.85      3.42 o 
   6   7   3      597.06      603.63     12.39 o 
   7   7   3      669.70      624.97     12.63 o 
   8   7   3       43.54       44.95      4.15 o 
   9   7   3      219.12      223.12      8.99 o 
  10   7   3       35.69       41.41      4.48 o 
  11   7   3       30.74       34.44      4.26 o 
  12   7   3      125.96      141.55      9.72 o 
  13   7   3       38.58       31.75      6.50 o 
  14   7   3       10.25       11.86      3.50 o 
  15   7   3       43.24       46.50      5.91 o 
  16   7   3      165.25      167.60     11.18 o 
  17   7   3        0.00        3.33      2.98 o 
  18   7   3       96.50      119.24     10.03 o 
  19   7   3        3.71       10.23      3.80 o 
 -20   8   3        3.00        1.25      3.91 o 
 -19   8   3        1.24        5.10      3.69 o 
 -18   8   3       45.37       45.78      6.80 o 
 -17   8   3       24.31       23.27      4.89 o 
 -16   8   3        0.06        0.11      2.73 o 
 -15   8   3        7.34        7.32      3.58 o 
 -14   8   3       40.45       40.93      5.78 o 
 -13   8   3       21.24       21.11      4.40 o 
 -12   8   3      115.64      118.01      7.91 o 
 -11   8   3        0.08        1.10      2.10 o 
 -10   8   3        4.50        5.08      2.35 o 
  -9   8   3      162.01      183.23      8.02 o 
  -8   8   3      175.59      153.80      7.45 o 
  -7   8   3       72.52       86.90      5.79 o 
  -6   8   3        1.22        0.89      1.71 o 
  -5   8   3       53.02       52.14      4.59 o 
  -4   8   3      147.81      159.72      9.12 o 
  -3   8   3      119.93      120.97      6.66 o 
  -2   8   3        2.02        1.93      1.83 o 
  -1   8   3        0.05        1.69      2.59 o 
   0   8   3       74.61       79.55      5.51 o 
   1   8   3       37.65       46.17      4.66 o 
   2   8   3       14.32       14.10      2.61 o 
   3   8   3        3.65        0.68      1.65 o 
   4   8   3       28.48       32.34      3.48 o 
   5   8   3      169.79      182.52      8.68 o 
   6   8   3      168.08      161.21      7.26 o 
   7   8   3       23.17       25.44      3.23 o 
   8   8   3      111.67      114.42      6.69 o 
   9   8   3      203.95      190.90      9.39 o 
  10   8   3        0.08       -1.47      2.07 o 
  11   8   3        6.92        9.68      3.20 o 
  12   8   3        5.50        5.73      2.72 o 
  13   8   3       96.57       86.42      8.05 o 
  14   8   3       27.47       22.73      4.30 o 
  15   8   3        7.40        6.50      3.31 o 
  16   8   3        0.28        1.91      3.50 o 
  17   8   3        9.62       13.24      3.81 o 
  18   8   3       16.97       14.90      4.42 o 
 -18   9   3        1.75        6.74      3.87 o 
 -17   9   3        1.31        4.34      3.26 o 
 -16   9   3        0.00       -0.02      3.30 o 
 -15   9   3        1.14       -0.10      3.88 o 
 -14   9   3       31.07       25.63      6.12 o 
 -13   9   3      317.67      331.79     13.96 o 
 -12   9   3      217.41      219.51     10.54 o 
 -11   9   3      507.06      512.44     13.16 o 
 -10   9   3        1.36        2.91      2.21 o 
  -9   9   3        0.50        0.71      2.19 o 
  -8   9   3       31.06       32.45      5.09 o 
  -7   9   3        1.84        1.28      1.98 o 
  -6   9   3       44.55       52.92      4.64 o 
  -5   9   3        0.38       -2.21      2.21 o 
  -4   9   3        6.48        3.46      2.12 o 
  -3   9   3      197.25      201.33      8.30 o 
  -2   9   3      265.33      267.50      9.77 o 
  -1   9   3      648.10      592.25     13.30 o 
   0   9   3      112.83      127.43      7.02 o 
   1   9   3      513.38      493.44     12.24 o 
   2   9   3       12.86       17.10      3.11 o 
   3   9   3      181.87      191.06      8.26 o 
   4   9   3       47.46       51.56      4.67 o 
   5   9   3       69.40       78.24      5.91 o 
   6   9   3       35.28       36.46      4.06 o 
   7   9   3       44.91       45.41      4.53 o 
   8   9   3       18.55       22.19      3.88 o 
   9   9   3        4.96        3.26      2.49 o 
  10   9   3        7.05        7.23      2.95 o 
  11   9   3        8.02        6.04      2.73 o 
  12   9   3       15.83        9.70      3.71 o 
  13   9   3       18.24       24.05      4.56 o 
  14   9   3       10.48       14.81      4.03 o 
  15   9   3        3.99        2.09      4.62 o 
  16   9   3        4.01        5.26      3.70 o 
 -16  10   3       35.64       28.06      5.82 o 
 -15  10   3       22.48       30.36      5.36 o 
 -14  10   3       33.74       41.31      6.38 o 
 -13  10   3       75.17       77.28     13.30 o 
 -12  10   3        0.26        4.65      3.09 o 
 -11  10   3        6.22        0.96      2.69 o 
 -10  10   3       81.01       83.98      6.76 o 
  -9  10   3      179.14      188.59      9.14 o 
  -8  10   3        0.53        0.54      2.55 o 
  -7  10   3      153.53      183.81      9.06 o 
  -6  10   3       47.61       49.36      4.71 o 
  -5  10   3      127.18      124.48      7.59 o 
  -4  10   3      177.53      194.73      9.16 o 
  -3  10   3       73.29       84.74      6.26 o 
  -2  10   3      206.03      207.65      8.99 o 
  -1  10   3       33.75       33.02      4.38 o 
   0  10   3      233.94      252.64      9.47 o 
   1  10   3       42.28       45.92      4.78 o 
   2  10   3       36.15       37.84      4.37 o 
   3  10   3       64.48       53.82      5.05 o 
   4  10   3      160.16      137.30      7.67 o 
   5  10   3       30.26       35.23      4.06 o 
   6  10   3      110.71      108.62      7.30 o 
   7  10   3       12.27        9.28      2.64 o 
   8  10   3        7.34        8.37      2.89 o 
   9  10   3       18.39       14.66      3.34 o 
  10  10   3        4.68        4.95      2.85 o 
  11  10   3        0.01        4.49      3.17 o 
  12  10   3        3.73        6.97      4.30 o 
  13  10   3        6.80       12.55      4.93 o 
  14  10   3        0.42        2.96      4.07 o 
 -13  11   3       21.61       25.74      6.07 o 
 -12  11   3        7.39        4.55      3.43 o 
 -11  11   3       83.37       85.22      8.53 o 
 -10  11   3        0.01        4.00      3.09 o 
  -9  11   3       18.17       14.00      3.68 o 
  -8  11   3       25.51       37.06      4.77 o 
  -7  11   3       25.15       28.45      6.35 o 
  -6  11   3        1.61        5.11      2.62 o 
  -5  11   3       47.02       60.13      5.49 o 
  -4  11   3       12.19       16.63      3.42 o 
  -3  11   3        5.76        6.33      4.47 o 
  -2  11   3       23.02       21.20      3.72 o 
  -1  11   3      125.21      126.17      8.72 o 
   0  11   3        0.32       -1.10      2.82 o 
   1  11   3        4.40        5.86      3.25 o 
   2  11   3        0.42       -0.94      2.45 o 
   3  11   3       60.54       55.53      5.78 o 
   4  11   3       65.53       71.18      6.53 o 
   5  11   3       59.75       69.84      6.59 o 
   6  11   3        1.44        1.03      2.72 o 
   7  11   3       12.88        8.45      4.12 o 
   8  11   3        3.36        3.10      5.56 o 
   9  11   3        8.88       10.92      4.19 o 
  10  11   3        4.44        5.22      3.64 o 
  11  11   3        0.08       -3.82      3.82 o 
  -9  12   3        1.44        1.52      5.90 o 
  -8  12   3        3.16        1.83      3.06 o 
  -7  12   3        1.12        2.21      2.85 o 
  -6  12   3       12.29        9.66      3.54 o 
  -5  12   3        0.46       -1.24      3.09 o 
  -4  12   3        4.57        9.76      3.73 o 
  -3  12   3       10.09        9.35      3.62 o 
  -2  12   3       44.44       57.22      6.72 o 
  -1  12   3        2.09        1.06      4.24 o 
   0  12   3       85.82      104.20      8.40 o 
   1  12   3        4.96        2.15      5.96 o 
   2  12   3        4.02        5.37      3.26 o 
   3  12   3       19.97       19.91      4.07 o 
   4  12   3       32.12       32.01      4.76 o 
   5  12   3       38.24       58.10      6.77 o 
   6  12   3        2.18        5.29      4.26 o 
   7  12   3        7.85       16.63     10.52 o 
 -25   0   4        0.58       -1.72      3.92 o 
 -24   0   4       17.03       13.79      6.44 o 
 -23   0   4        2.95       -1.29     10.50 o 
 -22   0   4       60.60       53.57      7.38 o 
 -21   0   4        3.67       -2.40      4.33 o 
 -20   0   4       14.89       14.20      9.47 o 
 -19   0   4      276.15      247.16     13.48 o 
 -18   0   4      275.71      265.39     12.67 o 
 -17   0   4       13.11        8.44      7.11 o 
 -16   0   4       46.31       39.35      5.57 o 
 -15   0   4      800.47      801.70     21.10 o 
 -14   0   4      114.36      125.95      9.33 o 
 -13   0   4       37.94       35.13      5.08 o 
 -12   0   4      467.47      410.99     14.02 o 
 -11   0   4     1461.51     1424.35     26.86 o 
 -10   0   4       71.18       79.47      6.98 o 
  -9   0   4      108.59      115.15      7.43 o 
  -8   0   4      202.04      195.33      6.74 o 
  -7   0   4      441.94      458.54     11.97 o 
  -6   0   4        2.53        5.74      1.73 o 
  -5   0   4      296.22      301.13      8.64 o 
  -4   0   4      534.90      488.56     13.12 o 
  -3   0   4     2678.57     2428.04     28.04 o 
  -2   0   4       22.80       32.89      4.55 o 
  -1   0   4     1981.41     1811.47     23.34 o 
   0   0   4     1867.60     2031.63     30.13 o 
   1   0   4       24.86       19.07      3.76 o 
   2   0   4     1170.88     1149.86     17.60 o 
   3   0   4      600.62      644.16     12.64 o 
   4   0   4      706.82      650.16     12.52 o 
   5   0   4     2076.35     2115.72     25.47 o 
   6   0   4     7643.91     8001.33     81.86 o 
   7   0   4      153.40      161.38      8.99 o 
   8   0   4       94.51      101.44      7.71 o 
   9   0   4      231.08      252.14     10.96 o 
  10   0   4      189.60      180.26     10.11 o 
  11   0   4        2.87        5.17      2.60 o 
  12   0   4        0.84        1.26      2.31 o 
  13   0   4       46.41       42.46      5.93 o 
  14   0   4       11.36       15.50      3.80 o 
  15   0   4       32.07       33.37      5.56 o 
  16   0   4       96.49      115.50     10.41 o 
  17   0   4      517.31      515.04     18.65 o 
  18   0   4       15.83       22.14      6.78 o 
  19   0   4        0.04        6.11      3.85 o 
  20   0   4       36.24       40.66      7.05 o 
  21   0   4       12.17       14.86      4.84 o 
  22   0   4       28.22       25.44      6.72 o 
 -25   1   4        7.56       14.45      3.57 o 
 -24   1   4       26.33       26.50      3.95 o 
 -23   1   4        0.41        3.91      2.38 o 
 -22   1   4        4.51       -0.18      2.42 o 
 -21   1   4       58.01       63.26      5.54 o 
 -20   1   4      542.27      543.88     13.96 o 
 -19   1   4       12.72       13.26      3.05 o 
 -18   1   4       74.48       70.03      5.88 o 
 -17   1   4      279.79      277.35      9.03 o 
 -16   1   4        6.36        6.99      2.04 o 
 -15   1   4       13.75       10.33      2.63 o 
 -14   1   4     1357.02     1340.30     19.54 o 
 -13   1   4       86.16      110.43      6.10 o 
 -12   1   4      389.54      408.29      9.96 o 
 -11   1   4       41.49       47.48      3.99 o 
 -10   1   4      872.70      897.15     14.48 o 
  -9   1   4      231.70      233.13      5.12 o 
  -8   1   4       12.41       16.94      1.90 o 
  -7   1   4      196.88      181.28      4.85 o 
  -6   1   4      284.92      264.07      6.05 o 
  -5   1   4     2022.91     2055.09     19.30 o 
  -4   1   4      102.13       87.59      4.39 o 
  -3   1   4       12.53       20.29      2.06 o 
  -2   1   4      392.37      384.71      6.89 o 
  -1   1   4     1435.64     1444.65     15.88 o 
   0   1   4     1296.75     1295.15     15.97 o 
   1   1   4     3565.09     3662.26     34.67 o 
   2   1   4      100.57      113.92      4.51 o 
   3   1   4       13.96       14.62      1.75 o 
   4   1   4      725.03      723.94      9.42 o 
   5   1   4     1415.63     1390.06     13.74 o 
   6   1   4       13.81       13.66      1.59 o 
   7   1   4      599.73      570.30     11.01 o 
   8   1   4      291.62      310.56      8.37 o 
   9   1   4      535.68      552.91     11.47 o 
  10   1   4       20.26       19.31      2.73 o 
  11   1   4        0.05       -0.36      1.54 o 
  12   1   4       39.28       43.30      4.55 o 
  13   1   4        4.58        4.65      2.21 o 
  14   1   4       19.93       20.02      3.02 o 
  15   1   4        4.70        6.32      2.44 o 
  16   1   4      111.06      111.49      7.03 o 
  17   1   4      147.36      167.13      8.62 o 
  18   1   4      425.69      444.81     12.64 o 
  19   1   4      135.27      150.13      8.67 o 
  20   1   4      296.52      286.98     11.51 o 
  21   1   4        0.49        5.83      2.77 o 
  22   1   4       40.71       45.36      6.43 o 
 -25   2   4       13.30       12.26      3.90 o 
 -24   2   4       13.31       19.00      3.70 o 
 -23   2   4       14.90       14.47      3.78 o 
 -22   2   4       87.16      111.24      7.54 o 
 -21   2   4       36.00       29.04      4.05 o 
 -20   2   4      126.89      139.68      8.02 o 
 -19   2   4      164.36      157.94      8.20 o 
 -18   2   4      177.11      150.35      7.99 o 
 -17   2   4       84.38       81.34      5.94 o 
 -16   2   4      291.45      279.05      8.86 o 
 -15   2   4      611.11      602.65     13.17 o 
 -14   2   4      830.72      782.88     14.59 o 
 -13   2   4      418.21      409.79     10.14 o 
 -12   2   4        5.45        5.32      1.88 o 
 -11   2   4      556.25      579.37     11.54 o 
 -10   2   4       19.86       20.53      2.82 o 
  -9   2   4        7.26        7.51      1.45 o 
  -8   2   4      125.69      119.44      3.97 o 
  -7   2   4       36.98       44.84      2.82 o 
  -6   2   4       27.04       20.22      2.11 o 
  -5   2   4       36.25       34.97      2.53 o 
  -4   2   4      820.01      825.64     11.28 o 
  -3   2   4     2237.72     2371.05     21.51 o 
  -2   2   4      770.52      730.90      9.67 o 
  -1   2   4      543.58      495.68      7.82 o 
   0   2   4     1482.56     1557.80     15.20 o 
   1   2   4      805.65      823.72     10.27 o 
   2   2   4        1.91       -0.69      1.02 o 
   3   2   4      546.58      535.74      8.78 o 
   4   2   4        1.23        1.87      1.02 o 
   5   2   4      161.19      160.48      4.44 o 
   6   2   4     1312.52     1408.27     13.99 o 
   7   2   4      433.15      445.54      8.45 o 
   8   2   4      170.43      169.60      6.54 o 
   9   2   4       48.62       54.76      4.40 o 
  10   2   4       22.67       28.90      3.30 o 
  11   2   4        7.14       11.16      2.23 o 
  12   2   4        8.95       12.34      2.42 o 
  13   2   4       12.77       14.03      2.73 o 
  14   2   4       52.52       59.49      5.04 o 
  15   2   4        3.96        0.79      2.41 o 
  16   2   4       61.52       65.06      5.45 o 
  17   2   4      837.00      816.38     17.04 o 
  18   2   4        8.47        9.99      2.88 o 
  19   2   4       56.51       72.43      6.60 o 
  20   2   4        0.01        0.15      3.29 o 
  21   2   4        0.01       -0.66      2.91 o 
  22   2   4       60.44       89.14      9.20 o 
 -24   3   4        6.01        2.68      2.84 o 
 -23   3   4        6.56        4.92      2.55 o 
 -22   3   4      128.14      151.36      8.83 o 
 -21   3   4       33.31       22.12      3.68 o 
 -20   3   4      331.51      302.37     10.22 o 
 -19   3   4       21.46       29.72      3.75 o 
 -18   3   4       73.61       89.29      6.36 o 
 -17   3   4        2.49        2.71      2.00 o 
 -16   3   4      462.71      432.23     11.26 o 
 -15   3   4      436.10      440.91     11.05 o 
 -14   3   4       60.22       63.34      4.79 o 
 -13   3   4      325.56      331.11      9.04 o 
 -12   3   4      385.19      366.07     10.34 o 
 -11   3   4      166.78      168.82      7.73 o 
 -10   3   4      565.02      569.92      9.96 o 
  -9   3   4       36.07       35.65      2.61 o 
  -8   3   4       23.22       27.24      2.34 o 
  -7   3   4      118.15      113.99      3.99 o 
  -6   3   4     1488.29     1482.95     14.82 o 
  -5   3   4      389.65      363.04      7.17 o 
  -4   3   4      576.87      572.46      8.46 o 
  -3   3   4     1035.89     1003.13     11.48 o 
  -2   3   4       29.81       26.63      2.17 o 
  -1   3   4      744.53      672.65      9.00 o 
   0   3   4      728.86      687.45     10.57 o 
   1   3   4     1412.65     1457.91     14.19 o 
   2   3   4      200.81      179.01      4.61 o 
   3   3   4      900.91      888.46     11.52 o 
   4   3   4      975.35      936.85     11.19 o 
   5   3   4      267.61      266.12      5.68 o 
   6   3   4      386.20      378.63      7.38 o 
   7   3   4       40.09       31.61      2.64 o 
   8   3   4        0.58        3.52      1.62 o 
   9   3   4        9.78        6.36      1.87 o 
  10   3   4      162.35      172.30      6.81 o 
  11   3   4       27.04       33.67      3.59 o 
  12   3   4       52.25       57.73      4.81 o 
  13   3   4       88.75       86.69      5.85 o 
  14   3   4       59.64       69.22      5.32 o 
  15   3   4      424.29      434.00     11.61 o 
  16   3   4       43.00       40.86      4.44 o 
  17   3   4       42.73       37.30      4.35 o 
  18   3   4        6.06        2.94      2.31 o 
  19   3   4      130.23      140.49      8.51 o 
  20   3   4        0.21       -2.45      2.45 o 
  21   3   4      158.54      159.32      9.52 o 
 -24   4   4       15.76       16.30      4.49 o 
 -23   4   4        7.14       16.34      3.96 o 
 -22   4   4       10.88       13.54      3.64 o 
 -21   4   4        4.00        2.87      3.01 o 
 -20   4   4       33.97       35.87      4.83 o 
 -19   4   4        0.24        1.45      2.58 o 
 -18   4   4       11.00       15.96      3.47 o 
 -17   4   4      140.10      147.00      9.10 o 
 -16   4   4        4.13        4.90      2.21 o 
 -15   4   4      441.21      412.45     10.70 o 
 -14   4   4      330.49      321.91     12.22 o 
 -13   4   4      143.66      133.80      6.86 o 
 -12   4   4        2.79        3.99      1.59 o 
 -11   4   4      276.18      270.18      7.74 o 
 -10   4   4        5.45        5.61      2.02 o 
  -9   4   4       86.73       91.23      3.92 o 
  -8   4   4      447.07      447.60      7.69 o 
  -7   4   4      199.60      179.30      5.15 o 
  -6   4   4       19.23       14.09      2.66 o 
  -5   4   4       42.87       49.54      3.15 o 
  -4   4   4     2139.04     2138.03     20.02 o 
  -3   4   4        0.01        3.27      1.28 o 
  -2   4   4        6.57        3.07      1.27 o 
  -1   4   4      436.46      406.64      8.85 o 
   0   4   4        5.29        5.21      1.43 o 
   1   4   4       31.99       27.35      2.53 o 
   2   4   4      436.83      416.25      8.13 o 
   3   4   4      588.30      558.56     10.03 o 
   4   4   4       26.90       26.92      2.91 o 
   5   4   4       15.42       11.84      1.87 o 
   6   4   4      246.38      262.32      6.48 o 
   7   4   4        8.19        6.30      1.64 o 
   8   4   4      253.90      260.10      6.84 o 
   9   4   4       35.51       39.34      4.07 o 
  10   4   4       72.53       77.14      5.22 o 
  11   4   4        0.12       -0.33      1.64 o 
  12   4   4       47.33       41.47      4.09 o 
  13   4   4        5.30        9.50      2.35 o 
  14   4   4       74.73       81.60      6.02 o 
  15   4   4       90.93       90.98      6.40 o 
  16   4   4       16.37       18.04      3.47 o 
  17   4   4       36.05       34.64      4.72 o 
  18   4   4       28.75       29.91      5.53 o 
  19   4   4       10.76       16.02      3.99 o 
  20   4   4       18.46       23.04      4.24 o 
  21   4   4        2.09       -2.46      2.83 o 
 -23   5   4       66.79       68.33      8.11 o 
 -22   5   4        4.59        0.93      4.74 o 
 -21   5   4       16.01       21.56      4.97 o 
 -20   5   4        0.07        5.80      5.77 o 
 -19   5   4      137.68      145.53     10.95 o 
 -18   5   4        9.45        8.45      3.55 o 
 -17   5   4      108.82      104.20      9.01 o 
 -16   5   4      304.29      291.95     12.53 o 
 -15   5   4       73.04       85.80      8.01 o 
 -14   5   4        1.50       -0.85      2.47 o 
 -13   5   4       58.38       69.61      6.97 o 
 -12   5   4       85.01       65.24      7.71 o 
 -11   5   4        0.46       -1.86      2.14 o 
 -10   5   4      281.80      247.04      8.99 o 
  -9   5   4      147.60      143.11      6.35 o 
  -8   5   4       75.09       75.64      5.50 o 
  -7   5   4       32.91       32.94      3.44 o 
  -6   5   4       51.71       62.66      4.77 o 
  -5   5   4      311.94      321.60      8.54 o 
  -4   5   4       14.28       12.95      2.38 o 
  -3   5   4       14.14       22.18      2.90 o 
  -2   5   4      796.92      812.96     14.02 o 
  -1   5   4      134.45      121.99      5.97 o 
   0   5   4      857.67      866.97     14.43 o 
   1   5   4       56.45       56.68      4.31 o 
   2   5   4       77.54       91.34      5.42 o 
   3   5   4      101.67      107.55      5.63 o 
   4   5   4       30.86       30.46      3.30 o 
   5   5   4        2.19        2.99      1.58 o 
   6   5   4       34.10       37.69      3.82 o 
   7   5   4       58.91       44.99      4.64 o 
   8   5   4      289.14      298.62      8.43 o 
   9   5   4      244.16      248.02      8.87 o 
  10   5   4        2.36        1.19      1.93 o 
  11   5   4       18.07       22.99      4.13 o 
  12   5   4       10.05       11.90      2.79 o 
  13   5   4      108.88      106.60      7.45 o 
  14   5   4        2.94        3.93      2.42 o 
  15   5   4       34.42       28.76      4.33 o 
  16   5   4       29.82       31.72      4.60 o 
  17   5   4       44.46       39.40      4.92 o 
  18   5   4       54.71       61.45      6.41 o 
  19   5   4       11.56       11.93      3.70 o 
  20   5   4        0.23        1.94      3.14 o 
 -22   6   4        3.27       -3.33      3.48 o 
 -21   6   4       36.99       48.55      6.63 o 
 -20   6   4        0.59       -2.58      3.30 o 
 -19   6   4       16.67       21.03      4.46 o 
 -18   6   4      115.90      110.18      9.57 o 
 -17   6   4       24.67       16.29      4.27 o 
 -16   6   4       11.07        9.07      3.66 o 
 -15   6   4        5.30       -0.44      3.31 o 
 -14   6   4      106.06       99.02      8.37 o 
 -13   6   4       59.80       56.01      6.37 o 
 -12   6   4      216.08      203.79     11.34 o 
 -11   6   4      144.53      151.59     10.42 o 
 -10   6   4       66.24       61.79      5.75 o 
  -9   6   4        3.87        1.29      1.55 o 
  -8   6   4        1.65        0.73      1.81 o 
  -7   6   4      277.65      267.63      8.29 o 
  -6   6   4       34.03       40.83      3.91 o 
  -5   6   4       26.63       24.40      3.17 o 
  -4   6   4      165.37      198.84      7.60 o 
  -3   6   4       30.45       29.33      3.83 o 
  -2   6   4      175.07      170.17      7.13 o 
  -1   6   4        0.58        1.47      1.66 o 
   0   6   4       25.65       27.87      3.31 o 
   1   6   4       14.47        8.20      3.58 o 
   2   6   4      260.22      273.48      8.23 o 
   3   6   4      566.07      556.63     11.92 o 
   4   6   4      197.18      198.75      7.48 o 
   5   6   4       59.66       57.52      5.64 o 
   6   6   4      320.22      328.81      9.15 o 
   7   6   4      137.93      138.98      8.10 o 
   8   6   4      132.17      129.07     10.53 o 
   9   6   4      274.21      284.76     12.01 o 
  10   6   4        8.19       11.53      3.26 o 
  11   6   4        9.54        9.82      3.15 o 
  12   6   4      147.45      161.19     10.90 o 
  13   6   4        1.51       -2.53      2.53 o 
  14   6   4        0.42        6.48      4.25 o 
  15   6   4      208.79      200.51     12.87 o 
  16   6   4       54.97       57.71      6.84 o 
  17   6   4       11.77       12.34      3.75 o 
  18   6   4        0.60        5.60      5.23 o 
  19   6   4       42.95       71.88      7.89 o 
 -21   7   4        2.14       -0.34      5.37 o 
 -20   7   4       64.97       76.50      8.45 o 
 -19   7   4        2.85       -2.65      3.37 o 
 -18   7   4       19.92       22.03      4.68 o 
 -17   7   4       12.20        8.70      3.25 o 
 -16   7   4       89.58       81.26      8.16 o 
 -15   7   4       35.49       32.90      5.55 o 
 -14   7   4      121.72      132.77      9.96 o 
 -13   7   4      132.49      124.97      9.66 o 
 -12   7   4      558.32      529.93     16.77 o 
 -11   7   4        6.47        2.40      2.92 o 
 -10   7   4      555.99      543.96     14.56 o 
  -9   7   4        0.29        2.61      1.91 o 
  -8   7   4       27.16       21.87      3.14 o 
  -7   7   4        4.74        3.62      2.02 o 
  -6   7   4       82.76       72.49      5.49 o 
  -5   7   4       38.15       36.37      3.91 o 
  -4   7   4      120.46      126.36      6.84 o 
  -3   7   4       15.48       16.98      2.69 o 
  -2   7   4      772.82      793.80     17.54 o 
  -1   7   4      116.04      133.75      7.01 o 
   0   7   4      158.06      160.63      7.92 o 
   1   7   4      642.45      632.11     14.05 o 
   2   7   4      711.94      706.12     13.99 o 
   3   7   4       19.54       17.61      2.85 o 
   4   7   4       60.79       71.30      5.72 o 
   5   7   4      346.54      350.90      9.86 o 
   6   7   4      115.19      111.53      6.34 o 
   7   7   4       60.02       69.02      6.16 o 
   8   7   4        0.08       -1.13      2.05 o 
   9   7   4       91.99       79.78      6.51 o 
  10   7   4       28.29       24.39      4.57 o 
  11   7   4       18.76       15.50      4.40 o 
  12   7   4      421.66      398.36     15.07 o 
  13   7   4       22.08       30.13      4.92 o 
  14   7   4        8.66        7.42      3.33 o 
  15   7   4       16.70       19.21      4.52 o 
  16   7   4       31.02       30.74      5.07 o 
  17   7   4       19.44       24.58      5.59 o 
  18   7   4        0.06        1.56      3.88 o 
 -19   8   4       12.68        7.47      4.63 o 
 -18   8   4       46.37       53.00      6.89 o 
 -17   8   4       14.79       11.18      4.20 o 
 -16   8   4       33.60       38.00      5.70 o 
 -15   8   4      115.31      107.09      9.57 o 
 -14   8   4       39.46       42.99      6.22 o 
 -13   8   4       18.27        7.09      3.59 o 
 -12   8   4      149.46      152.70     10.69 o 
 -11   8   4      320.98      337.48     11.96 o 
 -10   8   4        6.94        6.41      2.74 o 
  -9   8   4        0.96       -1.72      1.72 o 
  -8   8   4        0.29        6.06      2.12 o 
  -7   8   4      971.08      970.26     18.11 o 
  -6   8   4        0.12       -0.19      1.93 o 
  -5   8   4      319.50      319.63      9.97 o 
  -4   8   4      182.40      180.64      8.39 o 
  -3   8   4      190.06      196.09      8.56 o 
  -2   8   4        6.55        2.28      2.69 o 
  -1   8   4      326.50      314.09      9.67 o 
   0   8   4      170.79      164.89      8.69 o 
   1   8   4      166.14      171.38      7.93 o 
   2   8   4      351.17      381.12     10.84 o 
   3   8   4      211.12      205.10     10.08 o 
   4   8   4       14.27       14.92      2.97 o 
   5   8   4       25.32       24.75      3.43 o 
   6   8   4      214.21      201.92     10.11 o 
   7   8   4        1.81        2.58      2.48 o 
   8   8   4       39.22       36.17      4.46 o 
   9   8   4      101.38      105.07      7.91 o 
  10   8   4        5.14        6.32      3.82 o 
  11   8   4       70.24       77.32      7.91 o 
  12   8   4       12.61       15.55      4.39 o 
  13   8   4       29.22       29.62      4.98 o 
  14   8   4       13.78       16.28      4.95 o 
  15   8   4        0.03        0.94      3.09 o 
  16   8   4        6.23        6.44      4.37 o 
 -17   9   4        5.04       -0.63      3.73 o 
 -16   9   4        0.91        0.08      3.33 o 
 -15   9   4        2.49        8.39      4.80 o 
 -14   9   4       85.93      107.44     11.89 o 
 -13   9   4        5.89        2.63      3.27 o 
 -12   9   4       11.10        6.43      3.58 o 
 -11   9   4        0.33       -0.33      2.47 o 
 -10   9   4        0.00        2.26      2.84 o 
  -9   9   4       31.37       33.72      4.08 o 
  -8   9   4       34.85       29.00      3.67 o 
  -7   9   4      342.00      348.04     10.86 o 
  -6   9   4      390.25      385.91     11.35 o 
  -5   9   4        0.06        3.52      3.09 o 
  -4   9   4       97.15       88.90      6.51 o 
  -3   9   4       50.96       45.70      4.61 o 
  -2   9   4       85.83       76.93      5.91 o 
  -1   9   4       39.60       40.38      4.18 o 
   0   9   4       65.20       70.57      6.01 o 
   1   9   4        7.05        8.96      2.54 o 
   2   9   4      190.25      190.26      8.67 o 
   3   9   4       19.21       19.02      3.30 o 
   4   9   4      176.93      168.54      8.42 o 
   5   9   4      187.10      180.26      8.44 o 
   6   9   4      127.22      134.66      9.01 o 
   7   9   4        6.59        4.60      2.69 o 
   8   9   4        0.40        4.68      2.54 o 
   9   9   4      183.72      191.20     10.47 o 
  10   9   4        6.38        2.20      3.18 o 
  11   9   4        7.02       11.47      3.77 o 
  12   9   4      290.44      265.56     14.68 o 
  13   9   4        0.83        5.61      3.49 o 
  14   9   4       83.87       92.57      9.50 o 
 -15  10   4        6.82        9.13      8.52 o 
 -14  10   4        2.14        0.48      6.13 o 
 -13  10   4       12.62       11.92      4.27 o 
 -12  10   4       20.61       33.35      5.77 o 
 -11  10   4       36.69       57.43      7.02 o 
 -10  10   4        5.63        7.11      4.65 o 
  -9  10   4        1.84        5.14      2.84 o 
  -8  10   4       15.01       13.60      4.75 o 
  -7  10   4      107.11       99.86      7.21 o 
  -6  10   4        3.81        8.52      2.79 o 
  -5  10   4       26.33       27.46      4.06 o 
  -4  10   4       34.04       36.18      4.40 o 
  -3  10   4       11.22        8.04      2.92 o 
  -2  10   4      199.43      199.95      9.56 o 
  -1  10   4       58.68       61.88      5.65 o 
   0  10   4        2.02        4.51      2.02 o 
   1  10   4      171.25      188.21     11.41 o 
   2  10   4        0.25       -2.15      2.15 o 
   3  10   4      159.62      169.97      9.06 o 
   4  10   4       34.73       29.97      4.09 o 
   5  10   4       61.89       61.09      5.62 o 
   6  10   4       18.75       25.42      4.04 o 
   7  10   4       24.67       17.77      3.92 o 
   8  10   4       13.82       11.88      3.37 o 
   9  10   4       14.20       20.03      4.11 o 
  10  10   4        6.39        2.87      3.82 o 
  11  10   4       57.75       50.55      8.00 o 
  12  10   4        4.60       13.04      4.43 o 
 -11  11   4       63.34       79.30      8.44 o 
 -10  11   4       12.76        7.91      3.20 o 
  -9  11   4       37.30       54.62      5.33 o 
  -8  11   4       11.82       10.97      3.26 o 
  -7  11   4        0.02        0.93      2.60 o 
  -6  11   4       28.94       34.16      4.94 o 
  -5  11   4       27.75       33.18      4.27 o 
  -4  11   4        0.00       -2.99      3.01 o 
  -3  11   4        5.91        4.83      2.69 o 
  -2  11   4       35.20       42.20      4.75 o 
  -1  11   4        9.40       11.87      3.11 o 
   0  11   4       41.13       35.36      4.49 o 
   1  11   4       21.27       18.35      3.39 o 
   2  11   4        0.01        3.22      2.56 o 
   3  11   4        1.89        3.93      2.54 o 
   4  11   4        0.47        6.09      2.72 o 
   5  11   4        2.99        1.94      3.66 o 
   6  11   4       25.71       37.55      7.62 o 
   7  11   4        2.43        1.67      3.60 o 
   8  11   4       17.81       25.04      5.13 o 
  -5  12   4        9.52        2.53      5.42 o 
  -4  12   4       21.64       29.09      4.86 o 
  -3  12   4       18.70       20.31      4.27 o 
  -2  12   4       14.42       12.61      4.67 o 
  -1  12   4       10.53       14.20      4.06 o 
   0  12   4        3.56       -0.40      3.16 o 
   1  12   4       16.78       14.81      3.99 o 
   2  12   4       33.28       46.72      9.57 o 
 -24   1   5        6.52       13.85      3.38 o 
 -23   1   5        3.03        0.37      2.60 o 
 -22   1   5       15.65       21.12      6.20 o 
 -21   1   5        3.90        0.96      3.58 o 
 -20   1   5       43.86       42.77      4.87 o 
 -19   1   5      336.01      321.93     11.57 o 
 -18   1   5       15.12       11.31      2.71 o 
 -17   1   5      328.44      327.17     10.30 o 
 -16   1   5        3.25        3.20      2.06 o 
 -15   1   5       12.00       11.44      2.74 o 
 -14   1   5      144.25      147.45      7.17 o 
 -13   1   5      400.45      387.66     10.44 o 
 -12   1   5        0.13       -0.29      1.67 o 
 -11   1   5      210.50      213.04      7.97 o 
 -10   1   5      196.81      193.06      7.57 o 
  -9   1   5       47.92       50.62      4.42 o 
  -8   1   5       30.04       28.56      2.59 o 
  -7   1   5      213.66      224.31      5.84 o 
  -6   1   5      132.80      125.83      5.30 o 
  -5   1   5       11.17        6.64      1.64 o 
  -4   1   5      603.42      546.68     12.53 o 
  -3   1   5       52.26       64.72      4.23 o 
  -2   1   5      165.41      166.10      6.43 o 
  -1   1   5      461.99      450.83     11.87 o 
   0   1   5       71.75       67.93      3.90 o 
   1   1   5      559.34      532.58      9.86 o 
   2   1   5      486.53      497.67      9.50 o 
   3   1   5       42.77       38.43      2.97 o 
   4   1   5        3.14        2.57      1.55 o 
   5   1   5      196.89      181.01      6.02 o 
   6   1   5      139.92      154.45      6.80 o 
   7   1   5      151.68      149.32      6.92 o 
   8   1   5       33.72       32.34      4.78 o 
   9   1   5       14.22       17.28      2.68 o 
  10   1   5       54.41       57.89      7.98 o 
  11   1   5      240.95      230.81      9.16 o 
  12   1   5       44.99       51.66      5.67 o 
  13   1   5      111.97      138.85      7.80 o 
  14   1   5        7.10        2.94      2.40 o 
  15   1   5        2.55        0.35      2.53 o 
  16   1   5       18.10       19.33      3.56 o 
  17   1   5       15.78       17.38      3.28 o 
  18   1   5       27.11       26.32      3.96 o 
  19   1   5        1.33        3.94      2.74 o 
  20   1   5       29.39       26.54      4.33 o 
 -24   2   5        7.73        3.56      2.73 o 
 -23   2   5       22.50       27.67      4.25 o 
 -22   2   5       45.40       61.06      5.61 o 
 -21   2   5       35.85       48.00      5.05 o 
 -20   2   5        2.86        5.33      2.48 o 
 -19   2   5        1.16       -1.58      2.93 o 
 -18   2   5      273.81      307.67     10.42 o 
 -17   2   5        3.39        1.99      2.42 o 
 -16   2   5      350.90      367.73     10.86 o 
 -15   2   5       27.10       24.32      3.50 o 
 -14   2   5       59.56       54.36      4.89 o 
 -13   2   5      169.87      187.00      7.95 o 
 -12   2   5        0.23        0.21      1.57 o 
 -11   2   5      113.74      107.52      6.24 o 
 -10   2   5      186.69      188.83      8.66 o 
  -9   2   5       70.88       59.61      5.67 o 
  -8   2   5       41.31       41.19      3.16 o 
  -7   2   5      110.36      108.68      4.63 o 
  -6   2   5      217.61      228.96      6.03 o 
  -5   2   5      935.79      922.52     14.36 o 
  -4   2   5       16.42       26.84      2.60 o 
  -3   2   5       12.75       12.49      1.96 o 
  -2   2   5      104.96      101.22      4.48 o 
  -1   2   5       93.32      107.95      5.00 o 
   0   2   5      290.48      259.14      6.87 o 
   1   2   5       51.02       36.28      2.94 o 
   2   2   5      262.93      251.36      9.88 o 
   3   2   5      182.96      179.63      5.68 o 
   4   2   5       72.25       76.09      3.83 o 
   5   2   5        1.56        1.78      1.57 o 
   6   2   5       21.00       16.32      2.55 o 
   7   2   5        0.26       -0.69      1.72 o 
   8   2   5       46.46       47.41      4.27 o 
   9   2   5        0.51       -0.67      1.58 o 
  10   2   5        0.09        0.05      1.99 o 
  11   2   5       15.13       15.27      3.62 o 
  12   2   5      154.45      154.86      7.87 o 
  13   2   5       17.90       11.64      2.60 o 
  14   2   5       67.63       69.61      5.95 o 
  15   2   5       30.00       30.69      3.87 o 
  16   2   5       14.21       23.22      4.92 o 
  17   2   5        3.95        0.45      2.49 o 
  18   2   5       83.10      101.46      7.49 o 
  19   2   5       16.08       19.97      4.39 o 
  20   2   5        2.39        1.16      2.94 o 
 -23   3   5      222.36      252.30     14.33 o 
 -22   3   5       19.40       17.16      4.82 o 
 -21   3   5        3.21        0.37      2.95 o 
 -20   3   5       81.49       85.56      7.54 o 
 -19   3   5       21.62       15.41      3.55 o 
 -18   3   5       13.49       18.16      2.97 o 
 -17   3   5      509.91      475.02     12.58 o 
 -16   3   5      278.66      246.99      9.29 o 
 -15   3   5       19.08       19.23      3.02 o 
 -14   3   5       88.51       91.01      5.99 o 
 -13   3   5      460.21      434.83     11.97 o 
 -12   3   5       62.30       67.54      5.02 o 
 -11   3   5      163.33      185.27      7.28 o 
 -10   3   5      177.96      186.99     10.00 o 
  -9   3   5        1.20        0.54      1.44 o 
  -8   3   5      257.69      293.64      6.78 o 
  -7   3   5       65.38       55.73      3.51 o 
  -6   3   5      526.13      526.29      9.76 o 
  -5   3   5      251.97      266.11      6.34 o 
  -4   3   5      213.06      233.10      6.07 o 
  -3   3   5       84.40       90.09      4.16 o 
  -2   3   5      266.68      264.65      6.95 o 
  -1   3   5       95.27       98.22      4.83 o 
   0   3   5       26.19       24.90      2.78 o 
   1   3   5       70.18       59.72      3.95 o 
   2   3   5        3.53        3.16      1.69 o 
   3   3   5      273.10      279.73      9.92 o 
   4   3   5      445.36      436.67      8.93 o 
   5   3   5       15.97       18.88      2.65 o 
   6   3   5        1.11        0.19      1.79 o 
   7   3   5      373.64      373.65     13.05 o 
   8   3   5        4.95        4.07      2.08 o 
   9   3   5      148.27      154.63      8.33 o 
  10   3   5        0.73        2.38      2.08 o 
  11   3   5        7.81        8.89      2.65 o 
  12   3   5       23.39       22.21      3.82 o 
  13   3   5        0.34        1.55      2.32 o 
  14   3   5       10.80        3.99      2.59 o 
  15   3   5        0.66       -1.25      2.38 o 
  16   3   5        2.75        2.78      2.89 o 
  17   3   5       90.43      104.42      8.43 o 
  18   3   5       60.26       62.41      6.78 o 
  19   3   5        2.32        2.59      3.15 o 
  20   3   5       10.21        9.13      3.92 o 
 -23   4   5        0.30        8.52      7.73 o 
 -22   4   5        4.24        8.44      6.90 o 
 -21   4   5       62.58       67.36     10.50 o 
 -20   4   5       12.03       12.02      3.98 o 
 -19   4   5       30.54       17.78      5.72 o 
 -18   4   5        0.91        2.89      3.58 o 
 -17   4   5       88.47       81.94      8.14 o 
 -16   4   5        1.76        2.54      2.76 o 
 -15   4   5       19.62       22.38      4.53 o 
 -14   4   5      470.30      470.38     22.95 o 
 -13   4   5        0.51        2.91      4.76 o 
 -12   4   5        0.08        1.79      2.38 o 
 -11   4   5      218.47      205.72     11.46 o 
 -10   4   5      297.89      310.93     12.27 o 
  -9   4   5       59.94       64.47      5.44 o 
  -8   4   5      323.85      308.46      8.65 o 
  -7   4   5       75.95       83.05      5.85 o 
  -6   4   5        7.11        8.21      2.08 o 
  -5   4   5        0.65        2.58      1.85 o 
  -4   4   5       22.94       23.37      3.01 o 
  -3   4   5       38.87       36.81      3.75 o 
  -2   4   5       17.46       16.18      2.90 o 
  -1   4   5       19.62       20.40      2.90 o 
   0   4   5      264.41      268.17      8.17 o 
   1   4   5      430.28      399.37      9.77 o 
   2   4   5      170.91      182.92      8.12 o 
   3   4   5        8.76        8.26      2.14 o 
   4   4   5       28.14       27.19      3.28 o 
   5   4   5       26.29       24.75      3.72 o 
   6   4   5      188.02      185.16      7.45 o 
   7   4   5        3.18        0.87      1.95 o 
   8   4   5        1.79        2.05      2.74 o 
   9   4   5        1.19        0.26      2.29 o 
  10   4   5        6.93        9.09      3.87 o 
  11   4   5       88.32       96.09      7.22 o 
  12   4   5       61.73       72.90      6.55 o 
  13   4   5        2.65        4.80      2.63 o 
  14   4   5      163.35      172.79     10.20 o 
  15   4   5       39.28       37.02      5.40 o 
  16   4   5        0.22        4.57      2.88 o 
  17   4   5        0.05        0.59      2.77 o 
  18   4   5       53.52       52.88      6.39 o 
  19   4   5       40.38       26.20      4.72 o 
 -22   5   5        3.11       -3.41      8.14 o 
 -21   5   5       10.36       23.97      4.68 o 
 -20   5   5       42.00       37.32      6.10 o 
 -19   5   5      115.47      112.31     10.03 o 
 -18   5   5        3.92        0.98      4.07 o 
 -17   5   5        0.33       -1.86      3.06 o 
 -16   5   5       55.01       52.92      6.78 o 
 -15   5   5       31.42       27.60      6.56 o 
 -14   5   5        6.20       -0.35      2.61 o 
 -13   5   5      461.02      440.35     20.17 o 
 -12   5   5        1.05       -1.31      2.15 o 
 -11   5   5        0.74        3.00      2.56 o 
 -10   5   5        3.62        0.83      2.29 o 
  -9   5   5      723.90      682.12     15.74 o 
  -8   5   5      279.55      294.79      9.95 o 
  -7   5   5      380.72      366.50      9.89 o 
  -6   5   5       77.98       78.58      5.50 o 
  -5   5   5      147.78      146.42      8.67 o 
  -4   5   5        0.05        2.23      1.63 o 
  -3   5   5       33.09       29.81      3.69 o 
  -2   5   5      148.51      141.70      9.26 o 
  -1   5   5      246.27      228.41      7.98 o 
   0   5   5      750.78      735.55     14.28 o 
   1   5   5      963.58      930.43     16.98 o 
   2   5   5       20.55       20.55      3.15 o 
   3   5   5      195.07      187.51      7.68 o 
   4   5   5      267.24      274.13      9.11 o 
   5   5   5      477.63      449.19     14.61 o 
   6   5   5      107.35      134.47      8.16 o 
   7   5   5      187.70      170.03     10.72 o 
   8   5   5      431.52      433.70     15.07 o 
   9   5   5       11.94       12.21      3.61 o 
  10   5   5      318.04      298.57     12.97 o 
  11   5   5       16.05       13.55      3.67 o 
  12   5   5       11.50        7.89      3.34 o 
  13   5   5       63.04       59.39      6.75 o 
  14   5   5      128.46      127.38     10.35 o 
  15   5   5        3.45        9.81      3.65 o 
  16   5   5        7.36        3.11      3.40 o 
  17   5   5        1.24       -1.14      3.33 o 
  18   5   5      115.77      100.34      9.87 o 
 -21   6   5        1.34       -3.88      5.09 o 
 -20   6   5       12.80       11.84      4.57 o 
 -19   6   5       30.19       27.80      5.32 o 
 -18   6   5      201.90      207.10     13.21 o 
 -17   6   5        6.92        7.10      4.03 o 
 -16   6   5       12.45        2.70      3.16 o 
 -15   6   5       74.13       62.30      8.41 o 
 -14   6   5      120.21      107.15      9.37 o 
 -13   6   5       13.89       12.91      6.45 o 
 -12   6   5      299.53      321.31     13.64 o 
 -11   6   5      454.49      452.98     15.74 o 
 -10   6   5        2.93        1.79      2.62 o 
  -9   6   5      170.46      171.92     10.76 o 
  -8   6   5      221.82      226.74      9.02 o 
  -7   6   5      233.14      228.20      8.47 o 
  -6   6   5       10.92       14.63      2.75 o 
  -5   6   5      121.97      119.65      6.91 o 
  -4   6   5       17.91       17.45      3.04 o 
  -3   6   5      100.58      112.36      6.65 o 
  -2   6   5       76.63       85.37      5.89 o 
  -1   6   5       12.37        9.81      2.19 o 
   0   6   5      128.89      146.97      7.55 o 
   1   6   5       65.68       71.90      5.44 o 
   2   6   5      387.30      387.33     10.62 o 
   3   6   5       14.83       11.99      2.60 o 
   4   6   5      212.36      199.84     10.60 o 
   5   6   5      312.22      304.07     10.91 o 
   6   6   5      309.07      291.50     15.45 o 
   7   6   5       15.56       10.79      3.97 o 
   8   6   5       40.79       35.24      5.17 o 
   9   6   5       20.25       26.26      5.26 o 
  10   6   5       56.88       58.81      7.91 o 
  11   6   5       55.39       52.07      6.23 o 
  12   6   5       22.34       20.09      4.88 o 
  13   6   5       88.03       96.31      9.12 o 
  14   6   5       64.12       66.26      7.43 o 
  15   6   5       14.57       19.37      4.38 o 
  16   6   5       69.40       73.12      7.19 o 
  17   6   5        2.44       -1.12      3.30 o 
 -19   7   5        6.71       15.13      4.29 o 
 -18   7   5        3.81        2.05      3.70 o 
 -17   7   5       29.71       22.67      5.11 o 
 -16   7   5        1.90        4.72      3.77 o 
 -15   7   5       59.85       55.64      6.85 o 
 -14   7   5       17.35        8.58      3.72 o 
 -13   7   5      125.91      128.91     10.48 o 
 -12   7   5       53.46       54.54      6.65 o 
 -11   7   5       54.32       67.14      7.40 o 
 -10   7   5      267.28      283.56     18.65 o 
  -9   7   5        0.02       -2.09      2.09 o 
  -8   7   5        1.81        4.53      2.28 o 
  -7   7   5       20.17       17.54      3.14 o 
  -6   7   5       56.03       46.74      4.73 o 
  -5   7   5       47.78       54.55      5.00 o 
  -4   7   5       28.06       29.88      4.10 o 
  -3   7   5        4.43        5.25      2.06 o 
  -2   7   5       17.92       17.64      2.99 o 
  -1   7   5       24.35       30.33      3.68 o 
   0   7   5      287.43      280.24      9.49 o 
   1   7   5      258.92      263.08     16.63 o 
   2   7   5        2.41        5.88      2.21 o 
   3   7   5       10.40       13.62      2.74 o 
   4   7   5       46.68       53.49      5.73 o 
   5   7   5        0.30        7.01      4.55 o 
   6   7   5      122.79      131.94      8.63 o 
   7   7   5        8.84        8.76      3.40 o 
   8   7   5      224.81      208.40     12.70 o 
   9   7   5      233.94      224.22     13.20 o 
  10   7   5       51.46       38.33      5.67 o 
  11   7   5        9.03        9.83      4.46 o 
  12   7   5       76.99       76.10      8.29 o 
  13   7   5        7.16       -0.07      3.74 o 
  14   7   5       10.04        5.85      3.65 o 
  15   7   5        0.26       -1.70      3.29 o 
  16   7   5        3.34        5.49      3.81 o 
 -18   8   5       21.65       19.18      8.96 o 
 -17   8   5       49.98       59.35      7.52 o 
 -16   8   5       29.48       26.92      5.51 o 
 -15   8   5        8.70        4.61      3.91 o 
 -14   8   5        3.39        9.70      3.89 o 
 -13   8   5       42.88       38.85      8.77 o 
 -12   8   5       44.63       43.57      6.26 o 
 -11   8   5      242.67      222.23     13.93 o 
 -10   8   5        7.82        8.69      3.35 o 
  -9   8   5       36.35       38.52      6.81 o 
  -8   8   5       76.75       93.32      7.84 o 
  -7   8   5       74.27       86.41      6.46 o 
  -6   8   5        0.00        1.13      2.09 o 
  -5   8   5       52.29       60.07      5.44 o 
  -4   8   5       34.15       30.26      3.81 o 
  -3   8   5        2.31       -1.49      2.37 o 
  -2   8   5       60.64       55.00      5.12 o 
  -1   8   5      267.27      271.35      9.71 o 
   0   8   5       46.81       48.83      5.12 o 
   1   8   5       39.69       31.66      3.99 o 
   2   8   5       43.39       34.27      4.21 o 
   3   8   5        0.20       -2.22      2.29 o 
   4   8   5       53.95       56.56      5.92 o 
   5   8   5       62.95       61.59      6.16 o 
   6   8   5       34.86       34.30      4.92 o 
   7   8   5      189.24      211.98     13.09 o 
   8   8   5       14.75       15.69      4.09 o 
   9   8   5       18.62        7.26      3.62 o 
  10   8   5       50.61       50.33      6.69 o 
  11   8   5        2.25        7.13      3.53 o 
  12   8   5       17.67       20.79      4.70 o 
  13   8   5       24.02       20.51      4.94 o 
  14   8   5        6.04       -1.73      7.13 o 
 -15   9   5        3.77       -3.03      4.75 o 
 -14   9   5       50.18       58.92      9.82 o 
 -13   9   5        7.12        2.98      3.40 o 
 -12   9   5       19.49        9.88      7.26 o 
 -11   9   5        0.04        0.45      5.47 o 
 -10   9   5        0.53       -1.74      7.71 o 
  -9   9   5       93.95       86.53      7.73 o 
  -8   9   5       98.79      118.32      7.81 o 
  -7   9   5       31.46       29.85      4.28 o 
  -6   9   5       39.27       38.67      4.38 o 
  -5   9   5        2.74       -2.24      2.24 o 
  -4   9   5       12.65       11.98      3.06 o 
  -3   9   5       31.20       40.29      4.86 o 
  -2   9   5        9.06       12.09      3.38 o 
  -1   9   5        0.63        4.51      2.31 o 
   0   9   5       12.37       12.50      2.83 o 
   1   9   5      252.10      246.81     10.43 o 
   2   9   5       49.00       46.58      5.09 o 
   3   9   5        5.89        4.00      2.43 o 
   4   9   5        5.10        0.15      2.61 o 
   5   9   5        2.42        2.92      2.62 o 
   6   9   5       44.37       42.89      5.41 o 
   7   9   5        8.13       11.21      3.74 o 
   8   9   5        9.79       13.39      6.61 o 
   9   9   5        0.01        1.21      4.70 o 
  10   9   5       40.91       44.90      6.55 o 
  11   9   5        3.30       10.82      4.31 o 
  12   9   5        2.19        0.73      5.42 o 
 -12  10   5       20.23       19.37      4.42 o 
 -11  10   5        2.22        6.29      6.00 o 
 -10  10   5       47.20       44.84      6.42 o 
  -9  10   5      126.11      126.55      9.85 o 
  -8  10   5        1.38        0.56      2.94 o 
  -7  10   5       95.17      106.19      7.70 o 
  -6  10   5        1.01        0.79      3.33 o 
  -5  10   5       62.11       67.90      6.07 o 
  -4  10   5       15.06       16.84      3.58 o 
  -3  10   5       48.65       38.86      4.57 o 
  -2  10   5       63.77       79.14      7.32 o 
  -1  10   5       19.91       17.33      3.49 o 
   0  10   5       57.04       65.87      7.00 o 
   1  10   5        9.12        9.69      2.86 o 
   2  10   5        2.80       -0.24      2.99 o 
   3  10   5       90.42      116.33     12.26 o 
   4  10   5       63.64       79.70      7.34 o 
   5  10   5       21.25       13.31      4.13 o 
   6  10   5       11.54       13.74      3.78 o 
   7  10   5       19.42       31.49      5.28 o 
   8  10   5       11.56        7.48      4.16 o 
   9  10   5       61.06       81.47      8.79 o 
  -7  11   5        8.59        5.91      4.37 o 
  -6  11   5       66.98       78.61      7.04 o 
  -5  11   5        0.00       -0.03      2.74 o 
  -4  11   5       25.76       22.43      4.33 o 
  -3  11   5        2.65       -0.22      2.82 o 
  -2  11   5        1.71       -0.01      2.88 o 
  -1  11   5       14.62       23.08      4.44 o 
   0  11   5       22.51       29.99      4.51 o 
   1  11   5       13.81       14.56      4.08 o 
   2  11   5        5.05        9.18      3.11 o 
   3  11   5       37.73       37.57      5.46 o 
   4  11   5       10.45        7.72      4.06 o 
 -22   0   6      100.47      149.76     16.98 o 
 -21   0   6        0.12        6.48      6.11 o 
 -20   0   6       30.85       33.41      5.90 o 
 -19   0   6      122.08      142.63     11.93 o 
 -18   0   6       23.63       13.05      3.92 o 
 -17   0   6      136.60      145.44     11.78 o 
 -16   0   6        9.73        6.70      3.26 o 
 -15   0   6       31.23       29.75      5.56 o 
 -14   0   6     1470.04     1471.89     32.82 o 
 -13   0   6     1342.02     1389.79     31.35 o 
 -12   0   6     1518.49     1511.04     32.04 o 
 -11   0   6      363.17      385.30     15.35 o 
 -10   0   6      477.89      474.19     16.51 o 
  -9   0   6       73.82       63.70      8.86 o 
  -8   0   6       32.11       33.35      5.47 o 
  -7   0   6        9.57        3.71      2.71 o 
  -6   0   6      174.42      189.30      9.05 o 
  -5   0   6       68.81       55.43      6.57 o 
  -4   0   6        2.48        0.33      3.31 o 
  -3   0   6     3387.68     3309.81     39.97 o 
  -2   0   6      255.93      274.66     10.12 o 
  -1   0   6      539.32      518.13     13.84 o 
   0   0   6       17.98       23.88      6.04 o 
   1   0   6      286.29      259.71      9.96 o 
   2   0   6      267.08      265.06      9.84 o 
   3   0   6       38.63       33.32      5.51 o 
   4   0   6      785.32      755.77     20.63 o 
   5   0   6      124.92      119.74      9.57 o 
   6   0   6       78.85       83.25      8.21 o 
   7   0   6      657.87      619.84     19.27 o 
   8   0   6       91.66      100.38     11.35 o 
   9   0   6       39.75       56.50      7.10 o 
  10   0   6      158.90      148.38     11.04 o 
  11   0   6       87.60       96.84      9.61 o 
  12   0   6       31.05       29.94      6.10 o 
  13   0   6       34.14       31.30      5.81 o 
  14   0   6       39.60       50.23      7.43 o 
  15   0   6        3.49       10.06      4.01 o 
  16   0   6       23.46       20.56      6.81 o 
  17   0   6       23.70       19.61      5.45 o 
  18   0   6      104.82      100.69     10.81 o 
 -22   1   6       48.49       60.30      5.64 o 
 -21   1   6        4.83        4.11      3.84 o 
 -20   1   6        0.13       -0.14      2.56 o 
 -19   1   6      171.01      173.30     10.04 o 
 -18   1   6        6.73        6.48      2.59 o 
 -17   1   6        5.72        4.03      2.22 o 
 -16   1   6       36.41       46.14      4.75 o 
 -15   1   6      801.37      792.71     16.75 o 
 -14   1   6      699.46      667.77     14.90 o 
 -13   1   6       10.64       10.92      2.80 o 
 -12   1   6       31.22       40.42      4.25 o 
 -11   1   6      293.65      282.37      9.37 o 
 -10   1   6        3.45       -1.47      1.98 o 
  -9   1   6      260.66      265.41      8.88 o 
  -8   1   6       28.22       25.20      3.39 o 
  -7   1   6      200.78      217.45      6.65 o 
  -6   1   6      277.40      252.29      7.53 o 
  -5   1   6       19.14       16.72      2.60 o 
  -4   1   6       27.60       43.70      3.82 o 
  -3   1   6      248.86      239.87      7.23 o 
  -2   1   6        2.06        1.82      1.59 o 
  -1   1   6        8.12        6.26      1.89 o 
   0   1   6      314.61      283.79     13.14 o 
   1   1   6      217.30      225.33      8.69 o 
   2   1   6      251.97      245.00      7.00 o 
   3   1   6       40.93       45.52      3.86 o 
   4   1   6      117.30      121.70      6.65 o 
   5   1   6       72.81       72.67      5.51 o 
   6   1   6      408.29      404.11     10.74 o 
   7   1   6       39.94       37.88      4.45 o 
   8   1   6        4.95        3.53      2.50 o 
   9   1   6       30.77       22.87      3.38 o 
  10   1   6       10.26        6.61      2.27 o 
  11   1   6        2.66        2.52      2.83 o 
  12   1   6       18.98       21.26      3.56 o 
  13   1   6        5.97        6.17      2.68 o 
  14   1   6        2.35        2.81      2.51 o 
  15   1   6        0.92        1.15      2.46 o 
  16   1   6        0.40        1.93      2.60 o 
  17   1   6       65.05       64.91      6.41 o 
  18   1   6       20.19       24.00      4.23 o 
 -22   2   6       45.64       48.05      5.96 o 
 -21   2   6       24.92       24.42      5.31 o 
 -20   2   6       63.79       66.39      6.72 o 
 -19   2   6       14.03       18.43      3.34 o 
 -18   2   6        4.86        4.13      2.29 o 
 -17   2   6        4.34        3.19      2.40 o 
 -16   2   6       79.17       86.53      6.45 o 
 -15   2   6       29.69       21.91      5.85 o 
 -14   2   6      327.29      321.41     10.09 o 
 -13   2   6       43.94       43.62      4.49 o 
 -12   2   6      374.91      386.80     14.70 o 
 -11   2   6       97.32      103.26      7.16 o 
 -10   2   6       30.28       34.90      6.23 o 
  -9   2   6       12.84       17.85      2.96 o 
  -8   2   6       31.89       33.61      3.84 o 
  -7   2   6      123.26      132.65      5.58 o 
  -6   2   6        4.87        3.52      1.66 o 
  -5   2   6       14.47       18.42      2.37 o 
  -4   2   6       62.00       67.87      4.21 o 
  -3   2   6       43.66       43.74      3.45 o 
  -2   2   6      214.92      236.09      7.14 o 
  -1   2   6        0.39        0.42      1.58 o 
   0   2   6       48.05       47.14      4.28 o 
   1   2   6      114.92      119.11      7.16 o 
   2   2   6       69.05       63.19      4.32 o 
   3   2   6       12.15        8.36      2.26 o 
   4   2   6      222.54      235.70      9.42 o 
   5   2   6      473.95      458.27     12.87 o 
   6   2   6       51.32       47.09      5.14 o 
   7   2   6       91.99       76.69      6.42 o 
   8   2   6       82.53       83.55      7.07 o 
   9   2   6        5.14        5.64      2.36 o 
  10   2   6       10.76       12.01      2.94 o 
  11   2   6        0.82        3.66      2.25 o 
  12   2   6        1.74        2.13      2.50 o 
  13   2   6        0.94       -2.29      2.29 o 
  14   2   6        2.26        3.02      2.76 o 
  15   2   6        0.89        1.10      2.91 o 
  16   2   6       30.32       26.34      4.62 o 
  17   2   6       10.33        5.45      3.30 o 
  18   2   6      129.98      111.69      9.51 o 
 -22   3   6       13.13        8.65      4.31 o 
 -21   3   6       11.32       13.54      4.90 o 
 -20   3   6        1.15       -1.73      3.39 o 
 -19   3   6       56.83       64.52      7.87 o 
 -18   3   6        2.39       -0.46      2.93 o 
 -17   3   6        5.15       16.60      3.86 o 
 -16   3   6        3.91        6.69      3.44 o 
 -15   3   6      274.45      273.36     13.82 o 
 -14   3   6        0.29       -0.47      2.56 o 
 -13   3   6        2.94        2.40      2.54 o 
 -12   3   6        1.82        3.01      2.65 o 
 -11   3   6       67.10       79.43      7.73 o 
 -10   3   6      123.57      120.39      9.17 o 
  -9   3   6       18.60       16.64      3.74 o 
  -8   3   6       13.81       16.02      3.36 o 
  -7   3   6        9.38       11.19      2.45 o 
  -6   3   6        0.08        0.73      1.75 o 
  -5   3   6       96.34      105.73      6.16 o 
  -4   3   6       14.85        9.74      2.35 o 
  -3   3   6       50.72       46.64      4.35 o 
  -2   3   6       23.72       34.15      3.79 o 
  -1   3   6       67.38       71.17      5.37 o 
   0   3   6        3.34        1.31      1.61 o 
   1   3   6       49.28       43.02      3.75 o 
   2   3   6       92.01       87.67      5.87 o 
   3   3   6        1.43        0.85      2.42 o 
   4   3   6      216.01      201.43      9.14 o 
   5   3   6        0.57        0.49      2.20 o 
   6   3   6      423.59      427.71     18.04 o 
   7   3   6       36.42       32.43      4.42 o 
   8   3   6       71.51       65.02      6.17 o 
   9   3   6      132.89      126.31      8.41 o 
  10   3   6       34.25       37.57      4.65 o 
  11   3   6       15.64       14.38      3.69 o 
  12   3   6        0.19       -1.48      2.58 o 
  13   3   6       91.27       86.76      7.58 o 
  14   3   6       27.92       23.86      4.10 o 
  15   3   6       37.24       36.63      5.03 o 
  16   3   6        6.59       10.34      3.60 o 
  17   3   6       23.47       18.99      4.61 o 
 -21   4   6        2.62       -0.69      3.63 o 
 -20   4   6      106.04      125.46     11.00 o 
 -19   4   6       14.16       12.58      4.13 o 
 -18   4   6       59.59       72.26      8.02 o 
 -17   4   6        1.01        2.46      3.43 o 
 -16   4   6       37.52       34.36      5.24 o 
 -15   4   6       24.11       24.03      4.43 o 
 -14   4   6      131.29      134.40     10.30 o 
 -13   4   6       22.68       21.45      4.36 o 
 -12   4   6       20.22       14.44      3.91 o 
 -11   4   6        4.67        2.50      5.46 o 
 -10   4   6       29.32       29.74      4.80 o 
  -9   4   6       53.20       54.60      7.57 o 
  -8   4   6       44.63       60.91      6.67 o 
  -7   4   6        1.79        2.76      2.30 o 
  -6   4   6       36.65       39.51      4.15 o 
  -5   4   6       14.33       12.60      2.59 o 
  -4   4   6       43.55       53.34      4.78 o 
  -3   4   6        1.06       -1.00      1.77 o 
  -2   4   6      178.07      149.53      7.39 o 
  -1   4   6        2.32        2.60      1.89 o 
   0   4   6        0.10       -0.99      1.92 o 
   1   4   6       35.65       34.98      3.82 o 
   2   4   6       13.77        7.42      2.59 o 
   3   4   6       36.16       32.03      4.94 o 
   4   4   6       29.37       33.11      5.17 o 
   5   4   6        1.22       -0.58      2.38 o 
   6   4   6       30.91       28.91      5.08 o 
   7   4   6      184.34      187.99     11.87 o 
   8   4   6      256.24      282.49     13.32 o 
   9   4   6      182.87      182.87     11.73 o 
  10   4   6      200.77      207.01     12.67 o 
  11   4   6        1.17        3.93      3.17 o 
  12   4   6        2.90       -0.42      2.81 o 
  13   4   6        7.64        7.88      3.53 o 
  14   4   6       21.38       19.98      4.78 o 
  15   4   6        4.25        4.50      4.89 o 
  16   4   6       13.35       20.34      5.15 o 
  17   4   6       29.69       34.70      6.88 o 
 -20   5   6       11.12        2.75      4.38 o 
 -19   5   6       11.97       10.23      4.32 o 
 -18   5   6      135.71      140.56     15.25 o 
 -17   5   6       42.31       43.45      8.99 o 
 -16   5   6       52.22       46.05      6.54 o 
 -15   5   6        6.60        4.77      3.33 o 
 -14   5   6        0.34        0.71      3.12 o 
 -13   5   6       20.68       24.32      4.40 o 
 -12   5   6       20.46       20.95      4.43 o 
 -11   5   6       11.61        8.51      3.14 o 
 -10   5   6      210.03      187.29     11.73 o 
  -9   5   6       69.75       76.68      7.93 o 
  -8   5   6       16.01       13.10      4.05 o 
  -7   5   6      170.19      146.42      7.70 o 
  -6   5   6      333.67      272.15      9.40 o 
  -5   5   6       44.43       44.81      4.82 o 
  -4   5   6       34.08       41.47      4.32 o 
  -3   5   6       65.17       77.57      5.89 o 
  -2   5   6      265.93      263.86      9.09 o 
  -1   5   6       17.35       16.51      2.79 o 
   0   5   6        0.00        0.12      1.93 o 
   1   5   6      346.98      347.00     10.30 o 
   2   5   6      234.99      235.90     10.33 o 
   3   5   6      406.05      397.53     12.68 o 
   4   5   6      452.83      443.50     15.67 o 
   5   5   6       62.39       59.44      6.90 o 
   6   5   6        4.71        0.38      2.58 o 
   7   5   6       75.69       69.11      7.45 o 
   8   5   6       22.43       21.34      4.76 o 
   9   5   6       13.54       12.93      3.30 o 
  10   5   6      100.03      107.38      9.83 o 
  11   5   6       50.19       55.27      7.77 o 
  12   5   6       24.57       27.18      5.19 o 
  13   5   6        3.66        9.76      3.74 o 
  14   5   6       32.71       20.87      4.76 o 
  15   5   6       85.03       73.07      8.48 o 
  16   5   6       10.81        5.76      6.32 o 
 -19   6   6       14.07       14.81      4.70 o 
 -18   6   6        1.97        1.60      3.98 o 
 -17   6   6        6.86        9.50      4.09 o 
 -16   6   6        0.78        2.12      4.89 o 
 -15   6   6       41.66       63.42      7.60 o 
 -14   6   6        0.38       -2.92      2.92 o 
 -13   6   6       37.81       36.41      5.75 o 
 -12   6   6       24.21       22.20      6.36 o 
 -11   6   6       15.82       13.14      7.19 o 
 -10   6   6      174.74      169.36     11.65 o 
  -9   6   6       11.41        3.07      3.19 o 
  -8   6   6       21.59       24.45      6.08 o 
  -7   6   6       28.94       38.99      4.36 o 
  -6   6   6      291.74      280.66      9.87 o 
  -5   6   6       32.46       30.10      4.24 o 
  -4   6   6       41.93       36.96      4.24 o 
  -3   6   6       33.55       39.95      4.41 o 
  -2   6   6       12.94       16.92      2.92 o 
  -1   6   6        5.56        4.91      2.27 o 
   0   6   6      111.09      109.89      6.95 o 
   1   6   6      168.24      168.63      8.45 o 
   2   6   6       89.23       78.18      6.88 o 
   3   6   6       77.63       82.24      7.25 o 
   4   6   6       26.95       26.74      4.21 o 
   5   6   6       33.21       33.36      5.18 o 
   6   6   6       17.57       17.55      4.35 o 
   7   6   6       96.50       74.48      8.10 o 
   8   6   6       18.15       14.37      4.39 o 
   9   6   6        8.05       15.81      4.01 o 
  10   6   6       22.46       25.57      4.98 o 
  11   6   6        3.79       -3.91      3.91 o 
  12   6   6       25.01       28.89      6.24 o 
  13   6   6        0.00        0.17      3.47 o 
  14   6   6        2.18        1.67      5.02 o 
  15   6   6        5.59       12.01      5.98 o 
 -17   7   6        0.59       -3.53      3.53 o 
 -16   7   6       12.67       17.10      4.75 o 
 -15   7   6       28.45       23.65      4.73 o 
 -14   7   6       24.25       32.52      5.59 o 
 -13   7   6       13.65       10.88      7.34 o 
 -12   7   6       28.55       28.65      5.16 o 
 -11   7   6       24.12       23.49      4.99 o 
 -10   7   6      291.46      270.77     13.92 o 
  -9   7   6       98.49      107.39      9.69 o 
  -8   7   6       81.68       70.22      7.00 o 
  -7   7   6       54.72       53.02      6.01 o 
  -6   7   6        9.34       11.01      2.78 o 
  -5   7   6        0.82       -0.44      2.39 o 
  -4   7   6      379.05      358.36     11.04 o 
  -3   7   6        0.04        0.41      2.01 o 
  -2   7   6        0.16        1.08      2.12 o 
  -1   7   6        0.05       -2.00      2.00 o 
   0   7   6      105.80      111.09      7.28 o 
   1   7   6        1.08        2.55      2.16 o 
   2   7   6      132.17      120.84      8.88 o 
   3   7   6       79.01       72.52      7.02 o 
   4   7   6       22.30       30.85      4.65 o 
   5   7   6       23.69       17.18      7.30 o 
   6   7   6       42.89       50.67      6.53 o 
   7   7   6       41.07       53.71      8.96 o 
   8   7   6        0.75        8.33      3.54 o 
   9   7   6        6.11        2.45      3.72 o 
  10   7   6       34.15       46.28      7.01 o 
  11   7   6        4.34       12.40      4.09 o 
  12   7   6        1.71       -0.28      3.44 o 
  13   7   6       21.37       22.45      5.11 o 
 -15   8   6       23.12       13.55      4.58 o 
 -14   8   6       94.52       96.89     10.77 o 
 -13   8   6        2.48       -2.83      6.29 o 
 -12   8   6        0.55       -2.42      4.45 o 
 -11   8   6        6.42        2.86      3.53 o 
 -10   8   6       32.30       32.81      5.32 o 
  -9   8   6      117.94      105.76      9.52 o 
  -8   8   6      108.44       97.22      9.62 o 
  -7   8   6        0.30       -2.44      2.44 o 
  -6   8   6      132.38      133.96      8.40 o 
  -5   8   6       28.20       35.53      4.19 o 
  -4   8   6        4.19        6.72      2.73 o 
  -3   8   6      201.64      238.45     10.46 o 
  -2   8   6        8.25        6.61      3.50 o 
  -1   8   6        7.05        4.41      3.05 o 
   0   8   6        0.18        6.43      2.55 o 
   1   8   6      510.78      484.19     13.28 o 
   2   8   6      221.89      221.75     11.87 o 
   3   8   6      106.63      106.21      8.76 o 
   4   8   6        1.04        6.19      3.09 o 
   5   8   6        1.61        8.39      4.99 o 
   6   8   6        0.84        1.99      3.30 o 
   7   8   6       13.22        9.30      3.85 o 
   8   8   6      151.67      149.24     11.94 o 
   9   8   6        1.93        4.22      3.59 o 
  10   8   6       25.06       21.72      4.84 o 
  11   8   6        3.25        6.51      3.87 o 
 -12   9   6       52.69       74.34      8.42 o 
 -11   9   6       54.23       49.19      7.06 o 
 -10   9   6        3.96        5.50      3.94 o 
  -9   9   6       61.15       56.22      7.19 o 
  -8   9   6        6.00        2.70      3.70 o 
  -7   9   6       61.02       56.65      6.61 o 
  -6   9   6        1.57        6.41      2.87 o 
  -5   9   6       43.32       45.07      5.20 o 
  -4   9   6       31.30       38.95      5.16 o 
  -3   9   6       29.63       28.66      5.10 o 
  -2   9   6       86.18       90.24      7.87 o 
  -1   9   6        0.34       -2.40      2.40 o 
   0   9   6       13.87       10.23      3.15 o 
   1   9   6       10.18        5.30      3.27 o 
   2   9   6       95.82       90.67      8.25 o 
   3   9   6       63.81       54.50      6.28 o 
   4   9   6        0.15        5.30      3.53 o 
   5   9   6        0.41        3.71      3.67 o 
   6   9   6        0.00        0.49      3.64 o 
   7   9   6       52.57       51.80      7.29 o 
   8   9   6       33.93       23.12      7.55 o 
  -8  10   6        6.57        6.72      6.16 o 
  -7  10   6        4.69        2.15      3.81 o 
  -6  10   6      116.61      135.43      9.18 o 
  -5  10   6       11.90       13.78      3.63 o 
  -4  10   6        5.24        3.68      2.90 o 
  -3  10   6       56.67       71.90      6.45 o 
  -2  10   6        2.50       -2.22      4.17 o 
  -1  10   6       23.18       24.51      4.03 o 
   0  10   6       43.28       42.38      5.09 o 
   1  10   6        0.16        7.15      3.22 o 
   2  10   6       22.64       26.99      4.77 o 
   3  10   6       15.59        8.32      4.12 o 
   4  10   6       20.21       17.54      4.57 o 
 -20   1   7        2.09        3.76      3.72 o 
 -19   1   7        5.41        5.17      3.12 o 
 -18   1   7        2.93        5.18      3.66 o 
 -17   1   7       26.52       34.68      4.31 o 
 -16   1   7       54.92       56.24      5.51 o 
 -15   1   7      117.84      125.84      9.41 o 
 -14   1   7        4.49        5.27      2.38 o 
 -13   1   7       47.22       49.24      4.95 o 
 -12   1   7        0.00        2.29      2.42 o 
 -11   1   7        2.50       -2.03      2.03 o 
 -10   1   7       47.69       49.87      4.69 o 
  -9   1   7       21.88       32.33      4.90 o 
  -8   1   7        0.28       -2.10      2.10 o 
  -7   1   7       54.69       39.42      4.18 o 
  -6   1   7       27.67       23.57      4.50 o 
  -5   1   7      338.87      337.66      9.98 o 
  -4   1   7        1.03        2.44      1.84 o 
  -3   1   7      142.60      148.63      7.01 o 
  -2   1   7        2.77        0.22      1.74 o 
  -1   1   7       29.04       27.34      5.23 o 
   0   1   7       11.22       13.48      3.62 o 
   1   1   7        6.67        6.35      2.30 o 
   2   1   7        6.73        6.14      2.59 o 
   3   1   7      170.71      174.80      9.33 o 
   4   1   7       32.78       25.38      4.16 o 
   5   1   7      289.62      289.09     11.05 o 
   6   1   7       22.24       24.87      4.00 o 
   7   1   7        3.06        2.48      2.63 o 
   8   1   7       38.31       26.99      4.05 o 
   9   1   7       27.76       17.95      3.63 o 
  10   1   7        2.14        3.47      2.49 o 
  11   1   7        1.38        2.14      2.50 o 
  12   1   7        1.15       -3.57      3.57 o 
  13   1   7        5.97       10.46      3.77 o 
  14   1   7        5.88       -0.08      3.10 o 
  15   1   7        8.84        5.13      4.33 o 
 -20   2   7        4.47        3.93      3.88 o 
 -19   2   7        1.77        0.35      3.41 o 
 -18   2   7       10.83       17.92      4.39 o 
 -17   2   7        0.65        5.02      6.42 o 
 -16   2   7      106.68      125.53     10.34 o 
 -15   2   7        0.00       -0.63      3.15 o 
 -14   2   7      697.21      700.92     21.08 o 
 -13   2   7      193.90      188.34     12.35 o 
 -12   2   7       14.58       10.34      3.82 o 
 -11   2   7      189.30      226.88     13.16 o 
 -10   2   7      111.09      123.38      9.65 o 
  -9   2   7      120.75      126.81      9.89 o 
  -8   2   7       17.00       19.37      4.37 o 
  -7   2   7      331.23      333.43     13.09 o 
  -6   2   7       50.18       62.96      7.05 o 
  -5   2   7        0.73        2.55      2.29 o 
  -4   2   7       97.09       99.87      6.55 o 
  -3   2   7        8.38        4.17      3.98 o 
  -2   2   7       51.63       53.50      4.90 o 
  -1   2   7       50.11       50.13      4.85 o 
   0   2   7      237.83      235.05      9.93 o 
   1   2   7        9.31        0.53      2.11 o 
   2   2   7        1.79        0.58      2.40 o 
   3   2   7       43.31       54.32      5.63 o 
   4   2   7      231.51      219.51     10.42 o 
   5   2   7        6.79        2.98      2.47 o 
   6   2   7       31.87       36.00      5.81 o 
   7   2   7       90.98       84.23      7.29 o 
   8   2   7        0.42       -0.93      2.42 o 
   9   2   7        0.02        5.43      2.84 o 
  10   2   7       11.35       12.77      4.48 o 
  11   2   7       39.45       31.99      4.77 o 
  12   2   7        1.48        2.68      2.81 o 
  13   2   7        1.14        7.73      3.46 o 
  14   2   7      120.66      110.79      9.16 o 
  15   2   7        0.34        4.41      3.46 o 
 -19   3   7        1.38        2.46      3.84 o 
 -18   3   7        1.27        4.84      4.03 o 
 -17   3   7        8.75       14.75      4.36 o 
 -16   3   7        2.04        6.08      4.30 o 
 -15   3   7        0.12       -0.44      3.94 o 
 -14   3   7      260.92      257.39     14.49 o 
 -13   3   7      167.23      187.39     12.83 o 
 -12   3   7       18.14       18.90      6.63 o 
 -11   3   7       11.57       16.39      4.15 o 
 -10   3   7       14.96       21.65      4.28 o 
  -9   3   7      203.27      214.53     12.54 o 
  -8   3   7      301.50      321.63     15.26 o 
  -7   3   7       10.38       12.96      3.80 o 
  -6   3   7        5.53        2.50      2.47 o 
  -5   3   7       15.70       21.61      3.27 o 
  -4   3   7       37.65       42.45      4.51 o 
  -3   3   7        9.59        7.67      2.41 o 
  -2   3   7        4.34        8.65      2.82 o 
  -1   3   7        0.34       -0.34      1.98 o 
   0   3   7        4.86        3.39      2.56 o 
   1   3   7       64.60       65.60      6.20 o 
   2   3   7      256.58      245.61     12.20 o 
   3   3   7       92.83       96.40      8.74 o 
   4   3   7       18.18       26.24      4.86 o 
   5   3   7       15.00       12.26      3.58 o 
   6   3   7      114.59       92.20      8.86 o 
   7   3   7        5.81        5.48      2.96 o 
   8   3   7       17.09       13.02      3.85 o 
   9   3   7       19.53       26.52      5.12 o 
  10   3   7       26.09       22.73      4.61 o 
  11   3   7        1.92        2.58      3.38 o 
  12   3   7        0.59        0.83      3.27 o 
  13   3   7       15.57       12.02      4.30 o 
  14   3   7        2.18        5.19      3.64 o 
 -19   4   7        5.98       19.68     15.88 o 
 -18   4   7        3.49       14.81      4.94 o 
 -17   4   7        0.05       -3.26      3.26 o 
 -16   4   7       11.23       10.91      3.98 o 
 -15   4   7       21.03       24.27      6.87 o 
 -14   4   7        8.07        2.58      7.32 o 
 -13   4   7      215.35      224.39     13.91 o 
 -12   4   7       74.14       74.18      8.40 o 
 -11   4   7       23.89       22.73      4.71 o 
 -10   4   7       15.36       20.94      5.20 o 
  -9   4   7      140.18      137.61     10.89 o 
  -8   4   7      102.75      122.90      9.86 o 
  -7   4   7       65.48       69.33      7.48 o 
  -6   4   7       40.72       42.56      5.07 o 
  -5   4   7      103.75       99.19      6.86 o 
  -4   4   7        1.25        0.67      2.16 o 
  -3   4   7        2.37        3.29      2.82 o 
  -2   4   7       66.09       56.55      5.22 o 
  -1   4   7        9.38       12.40      2.81 o 
   0   4   7      128.11      133.74      8.79 o 
   1   4   7      121.33      131.93      8.87 o 
   2   4   7       38.67       38.97      5.71 o 
   3   4   7       74.98       84.14      8.50 o 
   4   4   7       38.44       39.20      5.70 o 
   5   4   7       16.23        9.05      3.39 o 
   6   4   7       24.11       25.25      5.13 o 
   7   4   7      219.43      191.61     12.80 o 
   8   4   7       17.55       20.29      4.56 o 
   9   4   7        0.01        2.17      3.63 o 
  10   4   7       19.04       21.17      4.68 o 
  11   4   7       13.15       11.86      4.55 o 
  12   4   7       36.13       36.33      5.87 o 
  13   4   7       48.13       44.75      7.15 o 
  14   4   7        6.52       16.28      4.89 o 
 -17   5   7        0.71       -0.57      5.46 o 
 -16   5   7       10.54       11.97      4.16 o 
 -15   5   7      103.29      103.89      9.66 o 
 -14   5   7       35.67       26.20      4.97 o 
 -13   5   7        0.22       10.18      4.38 o 
 -12   5   7       46.31       50.60      6.46 o 
 -11   5   7       65.69       62.92      7.50 o 
 -10   5   7        0.96        9.78      3.54 o 
  -9   5   7       25.31       26.98      5.25 o 
  -8   5   7       40.90       41.23      6.05 o 
  -7   5   7      234.07      232.33     13.29 o 
  -6   5   7       13.95       15.07      3.60 o 
  -5   5   7       86.54       88.90      7.09 o 
  -4   5   7        0.00       -1.18      1.98 o 
  -3   5   7        0.06       -2.02      2.02 o 
  -2   5   7        0.01       -2.05      2.05 o 
  -1   5   7        0.36       -1.05      2.03 o 
   0   5   7        5.84        5.01      3.02 o 
   1   5   7      136.00      144.51      9.61 o 
   2   5   7       43.22       46.11      6.70 o 
   3   5   7      109.99       97.98      9.24 o 
   4   5   7       24.17       20.67      4.68 o 
   5   5   7        0.45       -2.12      3.03 o 
   6   5   7       29.19       32.57      5.68 o 
   7   5   7       25.70       25.23      5.09 o 
   8   5   7       19.66       14.08      4.39 o 
   9   5   7       33.46       28.33      5.45 o 
  10   5   7        3.45        2.74      3.49 o 
  11   5   7       21.02       11.88      5.04 o 
  12   5   7       26.76       23.10      5.37 o 
  13   5   7        0.14        4.26      5.92 o 
 -16   6   7       83.34       68.95      8.24 o 
 -15   6   7        6.50       10.17      3.78 o 
 -14   6   7       26.09       14.58      7.81 o 
 -13   6   7       63.26       59.64      7.66 o 
 -12   6   7        1.96        1.26      3.11 o 
 -11   6   7        9.39       13.55      4.33 o 
 -10   6   7      253.75      263.35     14.75 o 
  -9   6   7       22.57       14.12      4.18 o 
  -8   6   7       87.47       81.12      8.42 o 
  -7   6   7       19.83       24.39      4.88 o 
  -6   6   7      129.03      135.83      9.48 o 
  -5   6   7        1.10        2.08      2.37 o 
  -4   6   7       59.06       67.48      5.99 o 
  -3   6   7      165.14      161.80     10.03 o 
  -2   6   7        5.34        7.58      2.93 o 
  -1   6   7        7.30       12.82      3.62 o 
   0   6   7       41.51       33.27      4.92 o 
   1   6   7       92.45       91.82      8.15 o 
   2   6   7        1.50       -4.38      4.38 o 
   3   6   7       19.10       18.38      4.32 o 
   4   6   7      103.83      116.21     10.41 o 
   5   6   7        9.61        4.33      4.67 o 
   6   6   7       22.34       22.50      5.38 o 
   7   6   7       65.04       62.90      7.71 o 
   8   6   7       28.54       23.31      5.31 o 
   9   6   7        1.50        6.56      3.92 o 
  10   6   7       11.47       10.48      4.25 o 
  11   6   7       19.10       21.07      5.25 o 
 -14   7   7        0.00        2.30      4.13 o 
 -13   7   7        4.31        2.68      4.28 o 
 -12   7   7        3.39        2.61      6.20 o 
 -11   7   7       20.14       19.80      4.98 o 
 -10   7   7        0.79        2.04      3.88 o 
  -9   7   7        7.42       13.37      4.09 o 
  -8   7   7       73.95       67.94      8.08 o 
  -7   7   7       42.37       42.93      8.30 o 
  -6   7   7        7.45        0.95      2.84 o 
  -5   7   7       63.70       58.76      5.81 o 
  -4   7   7       43.25       44.72      5.01 o 
  -3   7   7       45.95       45.89      4.90 o 
  -2   7   7        6.65       12.45      3.00 o 
  -1   7   7       44.54       49.28      6.03 o 
   0   7   7        0.37       -3.21      3.44 o 
   1   7   7        0.01        2.56      2.89 o 
   2   7   7        0.04        3.24      3.51 o 
   3   7   7       35.69       40.73      6.40 o 
   4   7   7       39.45       31.30      5.58 o 
   5   7   7       57.94       56.48     10.67 o 
   6   7   7        7.03        4.23      3.53 o 
   7   7   7        0.03        0.01      3.78 o 
   8   7   7      109.21      112.62     10.71 o 
   9   7   7       58.63       42.07      6.70 o 
 -11   8   7       13.07       13.52      4.64 o 
 -10   8   7        0.35        3.05      3.60 o 
  -9   8   7       40.62       31.41      6.21 o 
  -8   8   7       14.54       13.65      4.77 o 
  -7   8   7       64.90       65.88      8.17 o 
  -6   8   7       69.54       66.05      7.14 o 
  -5   8   7       10.49        9.08      3.02 o 
  -4   8   7       10.66       13.16      3.41 o 
  -3   8   7        3.34        6.78      3.26 o 
  -2   8   7        1.19        3.91      3.61 o 
  -1   8   7        7.99        4.18      3.70 o 
   0   8   7        5.29        2.10      3.06 o 
   1   8   7       13.40        7.92      3.84 o 
   2   8   7        1.54       -3.28      3.28 o 
   3   8   7        1.83       -2.86      3.14 o 
   4   8   7       20.58       19.45      5.09 o 
   5   8   7        6.36       13.59      4.36 o 
   6   8   7       83.51       98.44     10.20 o 
  -6   9   7        4.49        2.64      3.73 o 
  -5   9   7        7.05        5.90      3.78 o 
  -4   9   7        3.66        3.25      2.99 o 
  -3   9   7        2.85        2.58      3.34 o 
  -2   9   7        0.86        4.31      3.13 o 
  -1   9   7        7.13        9.86      3.58 o 
   0   9   7        6.70        3.36      3.40 o 
   1   9   7        1.73       -1.09      3.45 o 
 -17   0   8       11.13       12.22      6.93 o 
 -16   0   8       32.05       37.49      9.05 o 
 -15   0   8      263.26      262.99     15.44 o 
 -14   0   8       53.82       46.58      7.45 o 
 -13   0   8       21.97       25.17      5.91 o 
 -12   0   8       12.46       16.05     10.60 o 
 -11   0   8      201.62      174.22     13.14 o 
 -10   0   8      108.00      129.10     12.39 o 
  -9   0   8       16.09       29.83      5.55 o 
  -8   0   8       12.92        8.13      4.87 o 
  -7   0   8       15.80       16.94      7.36 o 
  -6   0   8        1.18       10.69      4.27 o 
  -5   0   8       13.01       12.86      6.72 o 
  -4   0   8        7.37        5.96      2.99 o 
  -3   0   8       24.56       22.18      7.14 o 
  -2   0   8       32.38       35.17      6.13 o 
  -1   0   8      175.05      170.87     16.92 o 
   0   0   8       24.39       23.96      6.76 o 
   1   0   8       15.97        2.12      9.94 o 
   2   0   8       89.16      107.91     13.10 o 
   3   0   8       91.31       75.18     11.33 o 
   4   0   8       33.13       50.68      9.69 o 
   5   0   8        6.91        8.22      6.71 o 
   6   0   8      209.99      194.32     17.24 o 
   7   0   8       32.62       25.88      6.80 o 
   8   0   8       32.30       29.74      8.29 o 
   9   0   8       26.67       44.35      9.70 o 
  10   0   8        3.83        5.03      7.61 o 
  11   0   8        0.72        5.10      5.75 o 
  12   0   8       25.63       19.21      7.34 o 
 -17   1   8        3.93        6.31      6.76 o 
 -16   1   8       69.69       96.61     10.86 o 
 -15   1   8       20.07       15.25      5.50 o 
 -14   1   8      521.32      563.77     19.47 o 
 -13   1   8      120.53      138.11     10.85 o 
 -12   1   8       50.87       69.42      7.76 o 
 -11   1   8       13.01       14.60      6.03 o 
 -10   1   8       46.82       64.80      7.36 o 
  -9   1   8      197.09      222.81     12.87 o 
  -8   1   8      140.10      147.17     10.68 o 
  -7   1   8       41.66       52.46      6.48 o 
  -6   1   8       40.90       54.41      6.82 o 
  -5   1   8      141.65      131.24      9.80 o 
  -4   1   8        1.41        0.34      2.58 o 
  -3   1   8        7.81       15.25      3.22 o 
  -2   1   8        0.17       -2.17      2.17 o 
  -1   1   8        4.94        1.07      3.48 o 
   0   1   8       52.89       55.85      6.52 o 
   1   1   8       30.47       35.58      4.98 o 
   2   1   8       65.82       55.90      6.40 o 
   3   1   8       13.53       15.05      3.44 o 
   4   1   8        4.11        3.09      3.55 o 
   5   1   8      394.93      382.28     13.17 o 
   6   1   8        0.63        1.97      2.83 o 
   7   1   8      169.43      152.96      9.79 o 
   8   1   8       31.52       41.32      5.34 o 
   9   1   8        0.65       -3.02      3.02 o 
  10   1   8       16.27        8.18      3.50 o 
  11   1   8        4.84        4.56      3.59 o 
  12   1   8        1.40        2.66      3.26 o 
 -17   2   8        1.75       -0.45      4.52 o 
 -16   2   8        3.13        0.81      4.26 o 
 -15   2   8      109.14      120.58     10.80 o 
 -14   2   8        0.71        2.54      5.72 o 
 -13   2   8       73.01       79.06      8.63 o 
 -12   2   8        6.37        7.39      3.81 o 
 -11   2   8      172.84      200.31     17.92 o 
 -10   2   8       41.96       36.65      5.68 o 
  -9   2   8        7.66       10.33      3.93 o 
  -8   2   8       30.09       32.45      5.40 o 
  -7   2   8        4.08        4.90      3.39 o 
  -6   2   8      158.69      177.42     11.57 o 
  -5   2   8        9.61        8.18      5.30 o 
  -4   2   8       40.36       37.06      4.26 o 
  -3   2   8        2.52       -0.56      2.34 o 
  -2   2   8        1.28       -0.48      2.56 o 
  -1   2   8       55.49       52.03      6.69 o 
   0   2   8       21.57       21.74      4.70 o 
   1   2   8        4.52        3.85      3.33 o 
   2   2   8        8.37        5.33      4.71 o 
   3   2   8        0.01        0.05      3.36 o 
   4   2   8       30.56       14.99      7.15 o 
   5   2   8        9.28        8.74      4.16 o 
   6   2   8      264.97      260.00     13.98 o 
   7   2   8       25.35       20.81      4.81 o 
   8   2   8       28.20       33.31      5.54 o 
   9   2   8        6.79        5.88      3.74 o 
  10   2   8        0.32       -0.38      3.67 o 
  11   2   8       12.65       12.05      4.68 o 
 -16   3   8        6.18        0.52      3.88 o 
 -15   3   8        0.04        5.19      3.96 o 
 -14   3   8      138.09      148.45     12.13 o 
 -13   3   8        0.83        1.90      3.73 o 
 -12   3   8       90.54      105.92     10.04 o 
 -11   3   8        5.60        7.38      3.82 o 
 -10   3   8       58.54       60.76      7.70 o 
  -9   3   8        1.18        0.83      3.85 o 
  -8   3   8        2.27        4.46      3.14 o 
  -7   3   8       19.58       21.54      4.08 o 
  -6   3   8       45.47       51.91      6.83 o 
  -5   3   8        0.32        3.63      4.29 o 
  -4   3   8        3.49        7.30      3.10 o 
  -3   3   8        5.11        5.23      3.09 o 
  -2   3   8       17.99       16.51      4.00 o 
  -1   3   8        9.88        7.71      4.85 o 
   0   3   8       37.65       36.25      6.28 o 
   1   3   8        7.05        6.98      3.52 o 
   2   3   8       10.45       11.88      4.82 o 
   3   3   8       53.76       69.61      7.79 o 
   4   3   8       24.45       23.55      5.10 o 
   5   3   8      160.08      161.87     11.83 o 
   6   3   8        0.57       -0.98      3.31 o 
   7   3   8       24.87       33.37      6.11 o 
   8   3   8        2.53       -0.23      3.36 o 
   9   3   8        8.56        9.87      4.13 o 
  10   3   8        0.31        1.51      3.33 o 
  11   3   8        0.05       -3.05      3.05 o 
 -15   4   8       18.57       17.89      4.62 o 
 -14   4   8        0.03        0.22      4.94 o 
 -13   4   8       17.37       23.90      4.83 o 
 -12   4   8       16.86       14.54      7.26 o 
 -11   4   8      180.21      195.64     13.09 o 
 -10   4   8       22.15       29.06      5.31 o 
  -9   4   8       42.79       51.53      6.87 o 
  -8   4   8       42.74       33.99      5.87 o 
  -7   4   8      115.74      117.61      9.96 o 
  -6   4   8       11.70       12.16      4.00 o 
  -5   4   8        0.57        2.09      3.72 o 
  -4   4   8       20.45       24.74      3.77 o 
  -3   4   8        2.27        3.59      3.33 o 
  -2   4   8       10.52        7.35      3.15 o 
  -1   4   8      101.51      105.91      8.32 o 
   0   4   8       32.77       26.41      5.14 o 
   1   4   8       25.20       20.88      4.57 o 
   2   4   8       95.32       91.70      9.34 o 
   3   4   8      137.36      152.32     11.71 o 
   4   4   8       99.33       97.37      9.73 o 
   5   4   8        0.63       -2.09      3.19 o 
   6   4   8       14.45       14.36      4.55 o 
   7   4   8       25.43       18.21      4.56 o 
   8   4   8        0.29       -3.43      3.43 o 
   9   4   8        2.08        3.96      3.94 o 
  10   4   8        8.49        6.86      5.49 o 
 -14   5   8        0.19        4.32      4.24 o 
 -13   5   8       72.70       81.11      9.13 o 
 -12   5   8       32.93       30.80      6.75 o 
 -11   5   8        3.28        1.72      3.45 o 
 -10   5   8      156.32      147.94     11.97 o 
  -9   5   8       18.59       13.67      5.59 o 
  -8   5   8       12.38       23.22      4.92 o 
  -7   5   8        7.75        9.85      3.66 o 
  -6   5   8       17.85       19.30      6.57 o 
  -5   5   8        1.33        1.53      3.09 o 
  -4   5   8       10.12       10.29      3.66 o 
  -3   5   8       22.85       19.51      4.97 o 
  -2   5   8        0.11        0.37      2.80 o 
  -1   5   8       36.96       43.55      6.35 o 
   0   5   8       53.66       59.84      7.47 o 
   1   5   8      108.64      116.02     10.23 o 
   2   5   8        0.72        3.54      6.32 o 
   3   5   8        7.52       10.60      3.86 o 
   4   5   8       13.61       20.10      4.89 o 
   5   5   8        2.85        2.45      3.82 o 
   6   5   8       53.52       63.33      8.36 o 
   7   5   8       30.27       22.24      5.60 o 
   8   5   8        6.80       -0.31      4.64 o 
 -12   6   8       19.81       20.40      7.68 o 
 -11   6   8       23.56       26.56      6.43 o 
 -10   6   8        1.40       -0.44      3.78 o 
  -9   6   8       22.94       17.87      7.88 o 
  -8   6   8       48.30       39.83      6.38 o 
  -7   6   8        8.07       14.09      4.40 o 
  -6   6   8       32.09       24.18      5.01 o 
  -5   6   8       17.43       16.49      5.64 o 
  -4   6   8      183.32      172.43     10.81 o 
  -3   6   8        0.07       -3.48      3.84 o 
  -2   6   8        0.34        1.92      3.39 o 
  -1   6   8        0.64       -2.83      2.83 o 
   0   6   8        4.20        6.03      4.09 o 
   1   6   8       35.43       32.54      6.01 o 
   2   6   8       32.32       29.93      5.66 o 
   3   6   8        6.20        6.10      4.74 o 
   4   6   8       25.99       23.24      5.48 o 
   5   6   8       30.62       27.66      5.66 o 
   6   6   8       17.79       14.44      4.77 o 
  -8   7   8        4.29        2.71      6.76 o 
  -7   7   8        6.44       11.61      4.17 o 
  -6   7   8       17.20       16.00      4.57 o 
  -5   7   8       27.88       32.01      6.20 o 
  -4   7   8        7.83       10.54      4.41 o 
  -3   7   8       93.83      101.67      8.99 o 
  -2   7   8       13.84        7.35      4.59 o 
  -1   7   8        0.11       -1.72      3.25 o 
   0   7   8        3.60        0.13      4.85 o 
   1   7   8       38.44       41.80      6.70 o 
   2   7   8        8.03       12.44      4.76 o 
   3   7   8       16.59       31.36      9.09 o 
 -13   1   9       19.99       26.59      7.24 o 
 -12   1   9        0.79        2.13      5.67 o 
 -11   1   9      191.61      214.49     18.89 o 
 -10   1   9       55.55       52.18      9.51 o 
  -9   1   9        6.91       -7.69      7.69 o 
  -8   1   9        2.48        4.71      4.54 o 
  -7   1   9        8.06        6.76      6.56 o 
  -6   1   9        1.78       -7.59      7.59 o 
  -5   1   9       29.33       38.25      6.87 o 
  -4   1   9        0.02       -2.83      7.11 o 
  -3   1   9       30.76       48.65      9.36 o 
  -2   1   9        2.34       -2.93      3.72 o 
  -1   1   9       67.01       62.54      8.32 o 
   0   1   9       14.19       12.48     10.32 o 
   1   1   9        0.03       -0.09      3.64 o 
   2   1   9        0.83        2.83      4.67 o 
   3   1   9       14.78       12.24      4.80 o 
   4   1   9       19.01       14.03      7.77 o 
   5   1   9        2.30        6.30      4.13 o 
   6   1   9        0.46       -3.33      5.00 o 
 -12   2   9      110.27      133.48     11.45 o 
 -11   2   9       27.29       30.91      7.54 o 
 -10   2   9       17.35       23.42      5.02 o 
  -9   2   9        4.83        6.53      3.97 o 
  -8   2   9       20.48       16.08      4.70 o 
  -7   2   9        2.94        4.25      3.62 o 
  -6   2   9        1.36       -2.59      3.40 o 
  -5   2   9       58.84       56.47      8.25 o 
  -4   2   9       39.57       39.15      7.15 o 
  -3   2   9        0.00        0.69      4.95 o 
  -2   2   9       90.87       96.35      9.07 o 
  -1   2   9       15.80       19.03      4.45 o 
   0   2   9        5.84        7.40      3.94 o 
   1   2   9        5.84        3.66      3.76 o 
   2   2   9        0.85       -0.29      5.47 o 
   3   2   9        0.10       -3.00      5.35 o 
   4   2   9       27.31       30.59      6.87 o 
   5   2   9        5.14        0.21      3.91 o 
   6   2   9      137.51      115.99     10.60 o 
 -11   3   9      130.39      141.13     12.01 o 
 -10   3   9       99.50      110.39     10.44 o 
  -9   3   9       41.99       44.18      7.12 o 
  -8   3   9       10.42        5.91      4.44 o 
  -7   3   9        0.00       -2.70      3.96 o 
  -6   3   9       99.00       99.59     10.65 o 
  -5   3   9        1.20        2.06      4.72 o 
  -4   3   9       52.07       70.82     10.39 o 
  -3   3   9       37.54       27.46      8.13 o 
  -2   3   9        0.19       -2.41      5.41 o 
  -1   3   9       24.22       21.80      5.25 o 
   0   3   9       33.35       45.36      6.55 o 
   1   3   9        0.16        8.59      4.01 o 
   2   3   9        0.01       -1.31      3.37 o 
   3   3   9        0.94       -2.87      3.28 o 
   4   3   9       25.16       18.54      5.03 o 
   5   3   9        2.63       -0.15      5.88 o 
  -9   4   9      139.53      140.61     11.88 o 
  -8   4   9       13.60       22.42      5.30 o 
  -7   4   9       10.59        1.63      4.01 o 
  -6   4   9       33.19       31.02      5.79 o 
  -5   4   9       56.16       71.12      9.88 o 
  -4   4   9       17.20       27.74      7.03 o 
  -3   4   9        0.00       -2.52      4.42 o 
  -2   4   9        6.72        0.26      3.88 o 
  -1   4   9        5.58        3.87      5.16 o 
   0   4   9        6.36        4.37      4.19 o 
   1   4   9       60.29       53.03      7.32 o 
   2   4   9       42.26       44.68      6.77 o 
   3   4   9        1.33        7.64      4.38 o 
  -5   5   9        6.36       13.77      6.82 o 
  -4   5   9        5.67        3.40      5.89 o 
  -3   5   9        9.20       11.76      7.31 o 
  -2   5   9        5.63        4.37      3.92 o 
                                                 
